# Supplementary material for: Extending the information content of the MALDI analysis of biological fluids via multi-million shot analysis
Source: PLoS One. 2019 Dec 9;14(12):e0226012. doi: 10.1371/journal.pone.0226012 (PMC6901224; doi:10.1371/journal.pone.0226012)
Supplement: S1 File — The 100 million shot spectrum in a 2-column (m/z, intensity) text format. (ZIP) [file pone.0226012.s004.zip]

Archive with 1 entries (1 files):
- 100M-AverageSpectrum.txt
