# Supplementary material for: Extending the information content of the MALDI analysis of biological fluids via multi-million shot analysis
Source: PLoS One. 2019 Dec 9;14(12):e0226012. doi: 10.1371/journal.pone.0226012 (PMC6901224; doi:10.1371/journal.pone.0226012)
Supplement: S1 File — The 100 million shot spectrum in a 2-column (m/z, intensity) text format. (ZIP) [file pone.0226012.s004.zip › 100M-AverageSpectrum.txt]

#           m/z             Cts. 
     3196.540008        0.009207
     3196.829540        0.009218
     3197.119086        0.009227
     3197.408646        0.009237
     3197.698221        0.009249
     3197.987810        0.009260
     3198.277413        0.009270
     3198.567031        0.009279
     3198.856663        0.009289
     3199.146309        0.009301
     3199.435969        0.009314
     3199.725644        0.009326
     3200.015333        0.009335
     3200.305036        0.009342
     3200.594753        0.009351
     3200.884485        0.009358
     3201.174231        0.009363
     3201.463992        0.009366
     3201.753766        0.009369
     3202.043555        0.009371
     3202.333359        0.009374
     3202.623176        0.009376
     3202.913008        0.009378
     3203.202854        0.009380
     3203.492714        0.009383
     3203.782589        0.009386
     3204.072478        0.009388
     3204.362381        0.009387
     3204.652299        0.009384
     3204.942231        0.009383
     3205.232177        0.009385
     3205.522137        0.009390
     3205.812112        0.009393
     3206.102101        0.009397
     3206.392104        0.009403
     3206.682121        0.009413
     3206.972153        0.009424
     3207.262199        0.009433
     3207.552259        0.009444
     3207.842334        0.009459
     3208.132423        0.009480
     3208.422526        0.009506
     3208.712644        0.009535
     3209.002775        0.009567
     3209.292922        0.009601
     3209.583082        0.009637
     3209.873257        0.009675
     3210.163445        0.009717
     3210.453649        0.009761
     3210.743866        0.009808
     3211.034098        0.009859
     3211.324344        0.009915
     3211.614604        0.009974
     3211.904879        0.010035
     3212.195168        0.010099
     3212.485471        0.010165
     3212.775788        0.010231
     3213.066120        0.010297
     3213.356466        0.010361
     3213.646827        0.010424
     3213.937201        0.010486
     3214.227590        0.010546
     3214.517993        0.010602
     3214.808411        0.010652
     3215.098842        0.010694
     3215.389288        0.010727
     3215.679749        0.010754
     3215.970223        0.010775
     3216.260712        0.010789
     3216.551215        0.010794
     3216.841733        0.010789
     3217.132265        0.010777
     3217.422811        0.010759
     3217.713371        0.010735
     3218.003946        0.010701
     3218.294534        0.010659
     3218.585138        0.010611
     3218.875755        0.010559
     3219.166387        0.010503
     3219.457033        0.010443
     3219.747693        0.010379
     3220.038368        0.010315
     3220.329057        0.010248
     3220.619760        0.010181
     3220.910477        0.010113
     3221.201209        0.010046
     3221.491955        0.009981
     3221.782715        0.009918
     3222.073490        0.009858
     3222.364279        0.009800
     3222.655082        0.009746
     3222.945899        0.009695
     3223.236731        0.009649
     3223.527577        0.009605
     3223.818437        0.009564
     3224.109312        0.009525
     3224.400201        0.009489
     3224.691104        0.009457
     3224.982021        0.009427
     3225.272953        0.009399
     3225.563899        0.009372
     3225.854859        0.009347
     3226.145834        0.009326
     3226.436822        0.009307
     3226.727826        0.009290
     3227.018843        0.009272
     3227.309875        0.009256
     3227.600921        0.009243
     3227.891981        0.009232
     3228.183055        0.009223
     3228.474144        0.009212
     3228.765247        0.009200
     3229.056365        0.009189
     3229.347497        0.009181
     3229.638642        0.009173
     3229.929803        0.009164
     3230.220977        0.009157
     3230.512166        0.009152
     3230.803369        0.009151
     3231.094587        0.009151
     3231.385818        0.009149
     3231.677064        0.009148
     3231.968324        0.009148
     3232.259599        0.009149
     3232.550888        0.009152
     3232.842191        0.009155
     3233.133508        0.009158
     3233.424840        0.009162
     3233.716186        0.009164
     3234.007546        0.009168
     3234.298921        0.009172
     3234.590309        0.009179
     3234.881713        0.009186
     3235.173130        0.009194
     3235.464562        0.009199
     3235.756008        0.009204
     3236.047468        0.009211
     3236.338942        0.009218
     3236.630431        0.009224
     3236.921934        0.009229
     3237.213452        0.009231
     3237.504983        0.009233
     3237.796529        0.009235
     3238.088089        0.009238
     3238.379664        0.009239
     3238.671253        0.009239
     3238.962856        0.009239
     3239.254473        0.009237
     3239.546105        0.009233
     3239.837751        0.009230
     3240.129411        0.009228
     3240.421085        0.009225
     3240.712774        0.009222
     3241.004477        0.009220
     3241.296194        0.009218
     3241.587926        0.009214
     3241.879672        0.009209
     3242.171432        0.009206
     3242.463207        0.009205
     3242.754995        0.009203
     3243.046799        0.009200
     3243.338616        0.009196
     3243.630447        0.009194
     3243.922293        0.009191
     3244.214154        0.009186
     3244.506028        0.009180
     3244.797917        0.009175
     3245.089820        0.009169
     3245.381737        0.009162
     3245.673669        0.009155
     3245.965615        0.009150
     3246.257575        0.009147
     3246.549549        0.009143
     3246.841538        0.009138
     3247.133541        0.009133
     3247.425558        0.009128
     3247.717590        0.009120
     3248.009636        0.009111
     3248.301696        0.009102
     3248.593771        0.009096
     3248.885859        0.009091
     3249.177962        0.009085
     3249.470080        0.009081
     3249.762211        0.009077
     3250.054357        0.009072
     3250.346517        0.009065
     3250.638692        0.009056
     3250.930880        0.009048
     3251.223083        0.009042
     3251.515301        0.009037
     3251.807532        0.009032
     3252.099778        0.009027
     3252.392038        0.009022
     3252.684313        0.009018
     3252.976602        0.009013
     3253.268905        0.009007
     3253.561222        0.009004
     3253.853553        0.009001
     3254.145899        0.008999
     3254.438259        0.008996
     3254.730634        0.008995
     3255.023023        0.008995
     3255.315426        0.008994
     3255.607843        0.008991
     3255.900274        0.008989
     3256.192720        0.008991
     3256.485180        0.008992
     3256.777655        0.008993
     3257.070144        0.008993
     3257.362647        0.008995
     3257.655164        0.008997
     3257.947695        0.008998
     3258.240241        0.008999
     3258.532801        0.009001
     3258.825376        0.009004
     3259.117964        0.009009
     3259.410567        0.009012
     3259.703185        0.009016
     3259.995816        0.009019
     3260.288462        0.009022
     3260.581122        0.009026
     3260.873797        0.009028
     3261.166485        0.009029
     3261.459188        0.009030
     3261.751905        0.009033
     3262.044637        0.009037
     3262.337383        0.009041
     3262.630143        0.009042
     3262.922917        0.009042
     3263.215706        0.009042
     3263.508509        0.009041
     3263.801326        0.009038
     3264.094158        0.009035
     3264.387004        0.009032
     3264.679864        0.009032
     3264.972738        0.009033
     3265.265627        0.009031
     3265.558530        0.009027
     3265.851447        0.009021
     3266.144378        0.009014
     3266.437324        0.009008
     3266.730284        0.009002
     3267.023259        0.008997
     3267.316247        0.008993
     3267.609250        0.008987
     3267.902268        0.008979
     3268.195299        0.008973
     3268.488345        0.008966
     3268.781405        0.008960
     3269.074479        0.008951
     3269.367568        0.008942
     3269.660671        0.008936
     3269.953788        0.008931
     3270.246920        0.008926
     3270.540065        0.008920
     3270.833225        0.008914
     3271.126400        0.008909
     3271.419588        0.008904
     3271.712791        0.008900
     3272.006009        0.008897
     3272.299240        0.008895
     3272.592486        0.008893
     3272.885746        0.008889
     3273.179020        0.008884
     3273.472309        0.008877
     3273.765612        0.008873
     3274.058929        0.008872
     3274.352261        0.008872
     3274.645606        0.008873
     3274.938966        0.008874
     3275.232341        0.008873
     3275.525729        0.008873
     3275.819132        0.008873
     3276.112549        0.008874
     3276.405981        0.008876
     3276.699427        0.008876
     3276.992887        0.008877
     3277.286361        0.008877
     3277.579850        0.008877
     3277.873353        0.008878
     3278.166870        0.008879
     3278.460401        0.008880
     3278.753947        0.008882
     3279.047507        0.008884
     3279.341081        0.008886
     3279.634670        0.008888
     3279.928273        0.008889
     3280.221890        0.008892
     3280.515521        0.008895
     3280.809167        0.008899
     3281.102827        0.008902
     3281.396502        0.008903
     3281.690190        0.008903
     3281.983893        0.008903
     3282.277610        0.008906
     3282.571342        0.008909
     3282.865087        0.008909
     3283.158847        0.008906
     3283.452622        0.008905
     3283.746410        0.008906
     3284.040213        0.008907
     3284.334030        0.008908
     3284.627862        0.008908
     3284.921707        0.008907
     3285.215567        0.008905
     3285.509442        0.008904
     3285.803330        0.008902
     3286.097233        0.008901
     3286.391150        0.008898
     3286.685082        0.008894
     3286.979027        0.008890
     3287.272987        0.008886
     3287.566962        0.008881
     3287.860950        0.008874
     3288.154953        0.008867
     3288.448970        0.008863
     3288.743002        0.008858
     3289.037047        0.008852
     3289.331107        0.008848
     3289.625182        0.008846
     3289.919270        0.008845
     3290.213373        0.008843
     3290.507490        0.008842
     3290.801622        0.008839
     3291.095767        0.008836
     3291.389927        0.008833
     3291.684102        0.008831
     3291.978290        0.008829
     3292.272493        0.008827
     3292.566710        0.008827
     3292.860942        0.008827
     3293.155187        0.008826
     3293.449447        0.008821
     3293.743721        0.008816
     3294.038010        0.008810
     3294.332313        0.008806
     3294.626630        0.008804
     3294.920961        0.008804
     3295.215307        0.008804
     3295.509667        0.008801
     3295.804041        0.008798
     3296.098430        0.008797
     3296.392833        0.008797
     3296.687250        0.008795
     3296.981681        0.008794
     3297.276127        0.008791
     3297.570587        0.008788
     3297.865061        0.008785
     3298.159549        0.008783
     3298.454052        0.008780
     3298.748569        0.008776
     3299.043101        0.008773
     3299.337646        0.008773
     3299.632206        0.008773
     3299.926781        0.008775
     3300.221369        0.008777
     3300.515972        0.008779
     3300.810589        0.008780
     3301.105220        0.008781
     3301.399866        0.008783
     3301.694526        0.008788
     3301.989200        0.008793
     3302.283889        0.008798
     3302.578591        0.008804
     3302.873309        0.008812
     3303.168040        0.008821
     3303.462786        0.008832
     3303.757545        0.008842
     3304.052320        0.008854
     3304.347108        0.008869
     3304.641911        0.008887
     3304.936728        0.008906
     3305.231559        0.008928
     3305.526405        0.008954
     3305.821265        0.008983
     3306.116139        0.009016
     3306.411028        0.009053
     3306.705930        0.009097
     3307.000847        0.009146
     3307.295779        0.009198
     3307.590724        0.009256
     3307.885684        0.009321
     3308.180658        0.009394
     3308.475647        0.009474
     3308.770650        0.009561
     3309.065667        0.009655
     3309.360698        0.009758
     3309.655744        0.009869
     3309.950804        0.009986
     3310.245878        0.010110
     3310.540966        0.010243
     3310.836069        0.010380
     3311.131186        0.010520
     3311.426317        0.010663
     3311.721463        0.010811
     3312.016623        0.010961
     3312.311797        0.011111
     3312.606986        0.011260
     3312.902188        0.011407
     3313.197405        0.011547
     3313.492637        0.011678
     3313.787882        0.011795
     3314.083142        0.011898
     3314.378416        0.011989
     3314.673705        0.012069
     3314.969007        0.012132
     3315.264324        0.012176
     3315.559656        0.012202
     3315.855001        0.012211
     3316.150361        0.012202
     3316.445735        0.012175
     3316.741124        0.012130
     3317.036527        0.012069
     3317.331944        0.011992
     3317.627375        0.011903
     3317.922820        0.011802
     3318.218280        0.011692
     3318.513754        0.011575
     3318.809243        0.011451
     3319.104746        0.011320
     3319.400263        0.011186
     3319.695794        0.011049
     3319.991339        0.010911
     3320.286899        0.010775
     3320.582473        0.010645
     3320.878062        0.010522
     3321.173665        0.010403
     3321.469282        0.010287
     3321.764913        0.010178
     3322.060558        0.010076
     3322.356218        0.009981
     3322.651892        0.009895
     3322.947581        0.009818
     3323.243284        0.009750
     3323.539001        0.009687
     3323.834732        0.009629
     3324.130477        0.009576
     3324.426237        0.009529
     3324.722011        0.009486
     3325.017800        0.009448
     3325.313602        0.009412
     3325.609419        0.009378
     3325.905251        0.009346
     3326.201096        0.009317
     3326.496956        0.009290
     3326.792830        0.009267
     3327.088719        0.009245
     3327.384621        0.009225
     3327.680538        0.009205
     3327.976469        0.009182
     3328.272415        0.009159
     3328.568375        0.009138
     3328.864349        0.009118
     3329.160337        0.009101
     3329.456340        0.009082
     3329.752357        0.009064
     3330.048388        0.009045
     3330.344434        0.009027
     3330.640493        0.009009
     3330.936568        0.008992
     3331.232656        0.008976
     3331.528759        0.008961
     3331.824876        0.008945
     3332.121007        0.008930
     3332.417152        0.008917
     3332.713312        0.008903
     3333.009486        0.008890
     3333.305675        0.008880
     3333.601877        0.008873
     3333.898094        0.008867
     3334.194325        0.008859
     3334.490571        0.008850
     3334.786831        0.008842
     3335.083105        0.008836
     3335.379393        0.008831
     3335.675696        0.008828
     3335.972013        0.008823
     3336.268344        0.008819
     3336.564689        0.008814
     3336.861049        0.008812
     3337.157423        0.008810
     3337.453812        0.008807
     3337.750214        0.008804
     3338.046631        0.008803
     3338.343062        0.008802
     3338.639508        0.008803
     3338.935968        0.008803
     3339.232442        0.008802
     3339.528930        0.008802
     3339.825433        0.008800
     3340.121950        0.008797
     3340.418481        0.008795
     3340.715026        0.008794
     3341.011586        0.008794
     3341.308160        0.008792
     3341.604748        0.008788
     3341.901351        0.008783
     3342.197968        0.008780
     3342.494599        0.008780
     3342.791245        0.008779
     3343.087904        0.008778
     3343.384578        0.008775
     3343.681267        0.008771
     3343.977969        0.008766
     3344.274686        0.008761
     3344.571417        0.008757
     3344.868163        0.008753
     3345.164923        0.008749
     3345.461697        0.008744
     3345.758485        0.008739
     3346.055288        0.008732
     3346.352104        0.008728
     3346.648936        0.008723
     3346.945781        0.008719
     3347.242641        0.008712
     3347.539515        0.008706
     3347.836403        0.008700
     3348.133306        0.008694
     3348.430223        0.008688
     3348.727154        0.008682
     3349.024099        0.008680
     3349.321059        0.008680
     3349.618033        0.008677
     3349.915021        0.008672
     3350.212024        0.008666
     3350.509041        0.008661
     3350.806072        0.008657
     3351.103117        0.008653
     3351.400177        0.008650
     3351.697251        0.008648
     3351.994339        0.008646
     3352.291442        0.008645
     3352.588559        0.008645
     3352.885690        0.008645
     3353.182835        0.008644
     3353.479995        0.008646
     3353.777169        0.008648
     3354.074357        0.008649
     3354.371560        0.008648
     3354.668777        0.008646
     3354.966008        0.008647
     3355.263253        0.008649
     3355.560513        0.008651
     3355.857787        0.008654
     3356.155075        0.008656
     3356.452378        0.008660
     3356.749695        0.008664
     3357.047026        0.008666
     3357.344371        0.008671
     3357.641731        0.008677
     3357.939105        0.008684
     3358.236493        0.008689
     3358.533896        0.008695
     3358.831312        0.008701
     3359.128744        0.008707
     3359.426189        0.008712
     3359.723649        0.008718
     3360.021123        0.008725
     3360.318611        0.008735
     3360.616113        0.008743
     3360.913630        0.008750
     3361.211161        0.008758
     3361.508707        0.008769
     3361.806266        0.008779
     3362.103840        0.008790
     3362.401429        0.008799
     3362.699031        0.008807
     3362.996648        0.008816
     3363.294279        0.008824
     3363.591924        0.008833
     3363.889584        0.008841
     3364.187258        0.008846
     3364.484946        0.008850
     3364.782649        0.008852
     3365.080366        0.008854
     3365.378097        0.008857
     3365.675842        0.008860
     3365.973602        0.008860
     3366.271376        0.008857
     3366.569164        0.008855
     3366.866966        0.008853
     3367.164783        0.008851
     3367.462614        0.008848
     3367.760460        0.008844
     3368.058319        0.008840
     3368.356193        0.008837
     3368.654081        0.008832
     3368.951984        0.008827
     3369.249901        0.008820
     3369.547832        0.008812
     3369.845777        0.008803
     3370.143737        0.008794
     3370.441711        0.008785
     3370.739699        0.008775
     3371.037701        0.008765
     3371.335718        0.008754
     3371.633749        0.008744
     3371.931795        0.008733
     3372.229854        0.008724
     3372.527928        0.008714
     3372.826016        0.008703
     3373.124119        0.008691
     3373.422236        0.008679
     3373.720367        0.008666
     3374.018512        0.008652
     3374.316672        0.008638
     3374.614845        0.008626
     3374.913034        0.008614
     3375.211236        0.008600
     3375.509453        0.008586
     3375.807684        0.008575
     3376.105929        0.008566
     3376.404189        0.008557
     3376.702463        0.008545
     3377.000751        0.008535
     3377.299053        0.008525
     3377.597370        0.008518
     3377.895701        0.008511
     3378.194047        0.008504
     3378.492406        0.008494
     3378.790780        0.008484
     3379.089168        0.008476
     3379.387571        0.008472
     3379.685987        0.008469
     3379.984418        0.008467
     3380.282864        0.008464
     3380.581323        0.008461
     3380.879797        0.008457
     3381.178285        0.008455
     3381.476788        0.008454
     3381.775305        0.008456
     3382.073836        0.008459
     3382.372381        0.008460
     3382.670940        0.008460
     3382.969514        0.008459
     3383.268102        0.008459
     3383.566705        0.008459
     3383.865322        0.008460
     3384.163953        0.008461
     3384.462598        0.008463
     3384.761257        0.008466
     3385.059931        0.008469
     3385.358619        0.008471
     3385.657322        0.008473
     3385.956039        0.008475
     3386.254770        0.008480
     3386.553515        0.008485
     3386.852274        0.008489
     3387.151048        0.008491
     3387.449836        0.008493
     3387.748639        0.008496
     3388.047456        0.008500
     3388.346287        0.008505
     3388.645132        0.008509
     3388.943991        0.008513
     3389.242865        0.008518
     3389.541753        0.008523
     3389.840656        0.008530
     3390.139572        0.008537
     3390.438503        0.008544
     3390.737449        0.008551
     3391.036408        0.008559
     3391.335382        0.008568
     3391.634370        0.008578
     3391.933373        0.008587
     3392.232389        0.008596
     3392.531420        0.008605
     3392.830466        0.008615
     3393.129525        0.008625
     3393.428599        0.008634
     3393.727687        0.008641
     3394.026789        0.008649
     3394.325906        0.008657
     3394.625037        0.008665
     3394.924182        0.008673
     3395.223342        0.008678
     3395.522516        0.008680
     3395.821704        0.008680
     3396.120906        0.008679
     3396.420123        0.008679
     3396.719354        0.008679
     3397.018599        0.008677
     3397.317858        0.008672
     3397.617132        0.008665
     3397.916420        0.008660
     3398.215723        0.008654
     3398.515039        0.008648
     3398.814370        0.008639
     3399.113716        0.008628
     3399.413075        0.008615
     3399.712449        0.008602
     3400.011837        0.008590
     3400.311239        0.008578
     3400.610656        0.008567
     3400.910087        0.008557
     3401.209532        0.008545
     3401.508992        0.008533
     3401.808465        0.008520
     3402.107953        0.008510
     3402.407456        0.008501
     3402.706972        0.008493
     3403.006503        0.008485
     3403.306049        0.008477
     3403.605608        0.008467
     3403.905182        0.008458
     3404.204770        0.008449
     3404.504372        0.008442
     3404.803989        0.008438
     3405.103620        0.008435
     3405.403265        0.008431
     3405.702925        0.008427
     3406.002598        0.008423
     3406.302286        0.008420
     3406.601989        0.008417
     3406.901705        0.008416
     3407.201436        0.008417
     3407.501181        0.008417
     3407.800941        0.008417
     3408.100715        0.008416
     3408.400503        0.008418
     3408.700305        0.008420
     3409.000122        0.008421
     3409.299953        0.008423
     3409.599798        0.008425
     3409.899657        0.008430
     3410.199531        0.008435
     3410.499419        0.008439
     3410.799321        0.008446
     3411.099238        0.008455
     3411.399169        0.008465
     3411.699114        0.008475
     3411.999073        0.008485
     3412.299047        0.008499
     3412.599035        0.008514
     3412.899037        0.008530
     3413.199054        0.008548
     3413.499085        0.008565
     3413.799130        0.008585
     3414.099190        0.008603
     3414.399263        0.008624
     3414.699351        0.008645
     3414.999454        0.008669
     3415.299570        0.008694
     3415.599701        0.008720
     3415.899846        0.008743
     3416.200006        0.008765
     3416.500179        0.008784
     3416.800367        0.008803
     3417.100570        0.008820
     3417.400786        0.008837
     3417.701017        0.008850
     3418.001262        0.008862
     3418.301522        0.008870
     3418.601795        0.008875
     3418.902083        0.008877
     3419.202386        0.008877
     3419.502702        0.008877
     3419.803033        0.008873
     3420.103378        0.008866
     3420.403738        0.008857
     3420.704111        0.008846
     3421.004499        0.008833
     3421.304902        0.008821
     3421.605318        0.008808
     3421.905749        0.008795
     3422.206194        0.008781
     3422.506654        0.008769
     3422.807127        0.008756
     3423.107615        0.008743
     3423.408118        0.008731
     3423.708634        0.008720
     3424.009165        0.008710
     3424.309710        0.008701
     3424.610269        0.008693
     3424.910843        0.008689
     3425.211431        0.008684
     3425.512033        0.008681
     3425.812650        0.008678
     3426.113281        0.008676
     3426.413926        0.008675
     3426.714585        0.008674
     3427.015259        0.008674
     3427.315947        0.008674
     3427.616649        0.008673
     3427.917366        0.008670
     3428.218097        0.008666
     3428.518842        0.008660
     3428.819601        0.008656
     3429.120375        0.008652
     3429.421163        0.008647
     3429.721965        0.008642
     3430.022781        0.008636
     3430.323612        0.008629
     3430.624457        0.008621
     3430.925317        0.008611
     3431.226190        0.008601
     3431.527078        0.008593
     3431.827980        0.008586
     3432.128897        0.008579
     3432.429828        0.008570
     3432.730773        0.008560
     3433.031732        0.008550
     3433.332706        0.008541
     3433.633694        0.008536
     3433.934696        0.008530
     3434.235713        0.008521
     3434.536743        0.008511
     3434.837788        0.008503
     3435.138848        0.008499
     3435.439921        0.008498
     3435.741009        0.008498
     3436.042112        0.008499
     3436.343228        0.008500
     3436.644359        0.008501
     3436.945504        0.008501
     3437.246663        0.008501
     3437.547837        0.008500
     3437.849025        0.008501
     3438.150227        0.008505
     3438.451443        0.008509
     3438.752674        0.008516
     3439.053919        0.008523
     3439.355179        0.008528
     3439.656452        0.008532
     3439.957740        0.008534
     3440.259042        0.008538
     3440.560359        0.008544
     3440.861690        0.008550
     3441.163035        0.008556
     3441.464394        0.008563
     3441.765768        0.008568
     3442.067156        0.008574
     3442.368558        0.008578
     3442.669974        0.008585
     3442.971405        0.008592
     3443.272850        0.008598
     3443.574309        0.008602
     3443.875783        0.008605
     3444.177271        0.008607
     3444.478773        0.008608
     3444.780289        0.008609
     3445.081820        0.008611
     3445.383365        0.008614
     3445.684925        0.008613
     3445.986498        0.008611
     3446.288086        0.008608
     3446.589688        0.008604
     3446.891305        0.008600
     3447.192935        0.008594
     3447.494580        0.008586
     3447.796240        0.008579
     3448.097913        0.008570
     3448.399601        0.008563
     3448.701303        0.008556
     3449.003020        0.008546
     3449.304750        0.008534
     3449.606495        0.008523
     3449.908255        0.008510
     3450.210028        0.008500
     3450.511816        0.008488
     3450.813618        0.008476
     3451.115435        0.008464
     3451.417266        0.008453
     3451.719111        0.008444
     3452.020970        0.008435
     3452.322843        0.008425
     3452.624731        0.008414
     3452.926633        0.008404
     3453.228550        0.008397
     3453.530480        0.008390
     3453.832425        0.008384
     3454.134385        0.008376
     3454.436358        0.008370
     3454.738346        0.008366
     3455.040348        0.008362
     3455.342365        0.008358
     3455.644395        0.008355
     3455.946440        0.008353
     3456.248500        0.008351
     3456.550573        0.008351
     3456.852661        0.008352
     3457.154763        0.008354
     3457.456880        0.008355
     3457.759010        0.008358
     3458.061155        0.008361
     3458.363314        0.008365
     3458.665488        0.008369
     3458.967676        0.008374
     3459.269878        0.008381
     3459.572094        0.008387
     3459.874325        0.008393
     3460.176570        0.008399
     3460.478829        0.008405
     3460.781103        0.008412
     3461.083391        0.008418
     3461.385693        0.008424
     3461.688009        0.008429
     3461.990340        0.008433
     3462.292685        0.008436
     3462.595044        0.008439
     3462.897418        0.008445
     3463.199805        0.008449
     3463.502207        0.008453
     3463.804624        0.008454
     3464.107054        0.008455
     3464.409499        0.008455
     3464.711959        0.008454
     3465.014432        0.008451
     3465.316920        0.008448
     3465.619422        0.008443
     3465.921938        0.008440
     3466.224469        0.008435
     3466.527014        0.008433
     3466.829573        0.008430
     3467.132147        0.008426
     3467.434735        0.008421
     3467.737337        0.008416
     3468.039953        0.008412
     3468.342584        0.008408
     3468.645229        0.008402
     3468.947888        0.008395
     3469.250561        0.008388
     3469.553249        0.008381
     3469.855951        0.008375
     3470.158667        0.008369
     3470.461398        0.008365
     3470.764143        0.008361
     3471.066902        0.008357
     3471.369676        0.008352
     3471.672463        0.008348
     3471.975266        0.008344
     3472.278082        0.008342
     3472.580912        0.008338
     3472.883757        0.008335
     3473.186617        0.008332
     3473.489490        0.008328
     3473.792378        0.008323
     3474.095280        0.008321
     3474.398196        0.008319
     3474.701127        0.008317
     3475.004072        0.008314
     3475.307031        0.008312
     3475.610004        0.008311
     3475.912992        0.008309
     3476.215994        0.008306
     3476.519011        0.008303
     3476.822041        0.008303
     3477.125086        0.008303
     3477.428145        0.008301
     3477.731219        0.008299
     3478.034306        0.008297
     3478.337408        0.008294
     3478.640525        0.008292
     3478.943655        0.008291
     3479.246800        0.008290
     3479.549959        0.008289
     3479.853133        0.008289
     3480.156321        0.008290
     3480.459523        0.008291
     3480.762739        0.008290
     3481.065970        0.008288
     3481.369214        0.008286
     3481.672474        0.008283
     3481.975747        0.008281
     3482.279035        0.008280
     3482.582337        0.008279
     3482.885653        0.008278
     3483.188984        0.008276
     3483.492328        0.008273
     3483.795688        0.008269
     3484.099061        0.008267
     3484.402449        0.008266
     3484.705851        0.008265
     3485.009267        0.008261
     3485.312698        0.008256
     3485.616143        0.008251
     3485.919602        0.008247
     3486.223075        0.008245
     3486.526563        0.008244
     3486.830065        0.008242
     3487.133581        0.008239
     3487.437112        0.008235
     3487.740656        0.008230
     3488.044216        0.008226
     3488.347789        0.008220
     3488.651377        0.008218
     3488.954979        0.008214
     3489.258595        0.008209
     3489.562226        0.008205
     3489.865870        0.008202
     3490.169529        0.008201
     3490.473203        0.008200
     3490.776891        0.008198
     3491.080593        0.008196
     3491.384309        0.008193
     3491.688039        0.008191
     3491.991784        0.008190
     3492.295543        0.008189
     3492.599317        0.008187
     3492.903104        0.008184
     3493.206906        0.008181
     3493.510723        0.008178
     3493.814553        0.008178
     3494.118398        0.008180
     3494.422257        0.008180
     3494.726130        0.008180
     3495.030018        0.008180
     3495.333920        0.008179
     3495.637836        0.008179
     3495.941767        0.008179
     3496.245712        0.008178
     3496.549671        0.008175
     3496.853644        0.008174
     3497.157632        0.008173
     3497.461634        0.008173
     3497.765650        0.008173
     3498.069681        0.008172
     3498.373725        0.008172
     3498.677784        0.008171
     3498.981858        0.008170
     3499.285945        0.008170
     3499.590047        0.008170
     3499.894164        0.008170
     3500.198294        0.008168
     3500.502439        0.008167
     3500.806598        0.008168
     3501.110771        0.008170
     3501.414959        0.008173
     3501.719161        0.008174
     3502.023377        0.008175
     3502.327608        0.008177
     3502.631852        0.008180
     3502.936112        0.008180
     3503.240385        0.008180
     3503.544673        0.008181
     3503.848974        0.008184
     3504.153291        0.008185
     3504.457621        0.008185
     3504.761966        0.008185
     3505.066325        0.008186
     3505.370698        0.008186
     3505.675086        0.008189
     3505.979488        0.008191
     3506.283904        0.008193
     3506.588335        0.008191
     3506.892779        0.008189
     3507.197238        0.008188
     3507.501712        0.008187
     3507.806199        0.008187
     3508.110701        0.008184
     3508.415217        0.008179
     3508.719748        0.008175
     3509.024293        0.008173
     3509.328852        0.008170
     3509.633425        0.008166
     3509.938013        0.008161
     3510.242614        0.008157
     3510.547231        0.008154
     3510.851861        0.008152
     3511.156506        0.008148
     3511.461165        0.008144
     3511.765838        0.008140
     3512.070526        0.008139
     3512.375228        0.008135
     3512.679944        0.008131
     3512.984674        0.008128
     3513.289419        0.008127
     3513.594178        0.008125
     3513.898951        0.008122
     3514.203739        0.008117
     3514.508541        0.008112
     3514.813357        0.008107
     3515.118187        0.008103
     3515.423032        0.008100
     3515.727891        0.008099
     3516.032765        0.008099
     3516.337652        0.008097
     3516.642554        0.008095
     3516.947470        0.008092
     3517.252401        0.008088
     3517.557345        0.008087
     3517.862304        0.008087
     3518.167278        0.008087
     3518.472265        0.008085
     3518.777267        0.008080
     3519.082283        0.008075
     3519.387314        0.008070
     3519.692358        0.008068
     3519.997417        0.008067
     3520.302491        0.008066
     3520.607578        0.008064
     3520.912680        0.008061
     3521.217796        0.008059
     3521.522927        0.008057
     3521.828071        0.008054
     3522.133230        0.008054
     3522.438404        0.008053
     3522.743591        0.008051
     3523.048793        0.008047
     3523.354009        0.008042
     3523.659239        0.008039
     3523.964484        0.008038
     3524.269743        0.008036
     3524.575016        0.008034
     3524.880304        0.008032
     3525.185606        0.008031
     3525.490922        0.008028
     3525.796252        0.008026
     3526.101597        0.008024
     3526.406956        0.008022
     3526.712329        0.008019
     3527.017717        0.008016
     3527.323119        0.008014
     3527.628535        0.008014
     3527.933965        0.008014
     3528.239410        0.008012
     3528.544869        0.008011
     3528.850342        0.008008
     3529.155829        0.008005
     3529.461331        0.008003
     3529.766847        0.008001
     3530.072378        0.008000
     3530.377922        0.007999
     3530.683481        0.008000
     3530.989055        0.007999
     3531.294642        0.007998
     3531.600244        0.007998
     3531.905860        0.007997
     3532.211490        0.007996
     3532.517135        0.007995
     3532.822794        0.007992
     3533.128467        0.007990
     3533.434155        0.007989
     3533.739857        0.007989
     3534.045573        0.007989
     3534.351303        0.007988
     3534.657048        0.007988
     3534.962807        0.007990
     3535.268580        0.007993
     3535.574367        0.007996
     3535.880169        0.007997
     3536.185985        0.007995
     3536.491816        0.007994
     3536.797660        0.007993
     3537.103519        0.007994
     3537.409392        0.007995
     3537.715280        0.007997
     3538.021182        0.007998
     3538.327098        0.007999
     3538.633028        0.008000
     3538.938973        0.008001
     3539.244932        0.008003
     3539.550905        0.008002
     3539.856892        0.008002
     3540.162894        0.008002
     3540.468910        0.008002
     3540.774940        0.008004
     3541.080985        0.008007
     3541.387044        0.008013
     3541.693117        0.008017
     3541.999205        0.008020
     3542.305306        0.008022
     3542.611422        0.008026
     3542.917553        0.008031
     3543.223697        0.008036
     3543.529856        0.008040
     3543.836029        0.008044
     3544.142217        0.008051
     3544.448419        0.008058
     3544.754635        0.008066
     3545.060865        0.008073
     3545.367110        0.008082
     3545.673368        0.008092
     3545.979642        0.008103
     3546.285929        0.008115
     3546.592231        0.008127
     3546.898547        0.008140
     3547.204877        0.008151
     3547.511222        0.008161
     3547.817581        0.008171
     3548.123954        0.008183
     3548.430341        0.008194
     3548.736743        0.008205
     3549.043159        0.008214
     3549.349589        0.008223
     3549.656034        0.008230
     3549.962493        0.008237
     3550.268966        0.008244
     3550.575453        0.008248
     3550.881955        0.008251
     3551.188471        0.008254
     3551.495001        0.008257
     3551.801546        0.008259
     3552.108105        0.008260
     3552.414678        0.008258
     3552.721265        0.008256
     3553.027867        0.008255
     3553.334483        0.008252
     3553.641113        0.008248
     3553.947758        0.008244
     3554.254417        0.008241
     3554.561090        0.008238
     3554.867777        0.008233
     3555.174479        0.008229
     3555.481195        0.008224
     3555.787925        0.008222
     3556.094670        0.008219
     3556.401429        0.008216
     3556.708202        0.008213
     3557.014989        0.008209
     3557.321791        0.008205
     3557.628607        0.008201
     3557.935437        0.008197
     3558.242282        0.008193
     3558.549141        0.008190
     3558.856014        0.008186
     3559.162901        0.008182
     3559.469803        0.008176
     3559.776719        0.008171
     3560.083649        0.008166
     3560.390594        0.008161
     3560.697552        0.008155
     3561.004525        0.008149
     3561.311513        0.008143
     3561.618515        0.008135
     3561.925531        0.008126
     3562.232561        0.008116
     3562.539605        0.008107
     3562.846664        0.008096
     3563.153737        0.008083
     3563.460825        0.008071
     3563.767926        0.008059
     3564.075042        0.008048
     3564.382172        0.008038
     3564.689317        0.008028
     3564.996476        0.008019
     3565.303649        0.008009
     3565.610836        0.008000
     3565.918038        0.007993
     3566.225254        0.007987
     3566.532484        0.007979
     3566.839729        0.007969
     3567.146987        0.007960
     3567.454260        0.007954
     3567.761548        0.007949
     3568.068849        0.007943
     3568.376165        0.007938
     3568.683496        0.007934
     3568.990840        0.007931
     3569.298199        0.007928
     3569.605572        0.007925
     3569.912959        0.007921
     3570.220361        0.007917
     3570.527777        0.007913
     3570.835207        0.007911
     3571.142652        0.007910
     3571.450110        0.007909
     3571.757583        0.007907
     3572.065071        0.007905
     3572.372572        0.007902
     3572.680088        0.007897
     3572.987619        0.007894
     3573.295163        0.007892
     3573.602722        0.007891
     3573.910295        0.007888
     3574.217882        0.007886
     3574.525484        0.007885
     3574.833100        0.007883
     3575.140730        0.007881
     3575.448374        0.007879
     3575.756033        0.007878
     3576.063706        0.007874
     3576.371394        0.007869
     3576.679095        0.007864
     3576.986811        0.007858
     3577.294541        0.007853
     3577.602286        0.007849
     3577.910045        0.007848
     3578.217818        0.007846
     3578.525605        0.007844
     3578.833406        0.007841
     3579.141222        0.007837
     3579.449053        0.007832
     3579.756897        0.007829
     3580.064756        0.007826
     3580.372629        0.007824
     3580.680516        0.007823
     3580.988418        0.007822
     3581.296334        0.007823
     3581.604264        0.007822
     3581.912208        0.007822
     3582.220167        0.007822
     3582.528140        0.007823
     3582.836127        0.007823
     3583.144129        0.007822
     3583.452145        0.007822
     3583.760175        0.007823
     3584.068219        0.007824
     3584.376278        0.007825
     3584.684351        0.007826
     3584.992438        0.007827
     3585.300540        0.007831
     3585.608656        0.007832
     3585.916786        0.007836
     3586.224930        0.007840
     3586.533089        0.007843
     3586.841262        0.007844
     3587.149449        0.007846
     3587.457651        0.007847
     3587.765867        0.007850
     3588.074097        0.007852
     3588.382341        0.007855
     3588.690600        0.007856
     3588.998873        0.007857
     3589.307160        0.007859
     3589.615462        0.007861
     3589.923778        0.007863
     3590.232108        0.007865
     3590.540452        0.007867
     3590.848811        0.007867
     3591.157184        0.007867
     3591.465571        0.007866
     3591.773973        0.007866
     3592.082389        0.007866
     3592.390819        0.007866
     3592.699263        0.007865
     3593.007722        0.007865
     3593.316195        0.007863
     3593.624682        0.007860
     3593.933184        0.007857
     3594.241699        0.007855
     3594.550230        0.007852
     3594.858774        0.007848
     3595.167333        0.007843
     3595.475906        0.007838
     3595.784493        0.007833
     3596.093094        0.007828
     3596.401710        0.007822
     3596.710340        0.007816
     3597.018985        0.007810
     3597.327643        0.007803
     3597.636316        0.007796
     3597.945004        0.007787
     3598.253705        0.007779
     3598.562421        0.007772
     3598.871151        0.007765
     3599.179895        0.007759
     3599.488654        0.007752
     3599.797427        0.007746
     3600.106214        0.007741
     3600.415016        0.007736
     3600.723831        0.007731
     3601.032662        0.007725
     3601.341506        0.007721
     3601.650365        0.007719
     3601.959238        0.007716
     3602.268125        0.007714
     3602.577026        0.007712
     3602.885942        0.007711
     3603.194872        0.007708
     3603.503816        0.007707
     3603.812775        0.007705
     3604.121748        0.007706
     3604.430735        0.007706
     3604.739737        0.007707
     3605.048753        0.007706
     3605.357783        0.007706
     3605.666827        0.007708
     3605.975886        0.007712
     3606.284959        0.007716
     3606.594046        0.007719
     3606.903147        0.007722
     3607.212263        0.007725
     3607.521393        0.007727
     3607.830537        0.007729
     3608.139696        0.007731
     3608.448869        0.007733
     3608.758056        0.007736
     3609.067258        0.007739
     3609.376473        0.007743
     3609.685703        0.007745
     3609.994948        0.007748
     3610.304206        0.007751
     3610.613479        0.007753
     3610.922766        0.007754
     3611.232068        0.007756
     3611.541384        0.007759
     3611.850714        0.007761
     3612.160058        0.007764
     3612.469417        0.007766
     3612.778790        0.007768
     3613.088177        0.007768
     3613.397578        0.007766
     3613.706994        0.007764
     3614.016424        0.007765
     3614.325868        0.007765
     3614.635327        0.007763
     3614.944800        0.007759
     3615.254287        0.007754
     3615.563788        0.007750
     3615.873304        0.007746
     3616.182834        0.007744
     3616.492378        0.007742
     3616.801937        0.007740
     3617.111510        0.007736
     3617.421097        0.007733
     3617.730698        0.007730
     3618.040314        0.007727
     3618.349944        0.007723
     3618.659589        0.007718
     3618.969247        0.007716
     3619.278920        0.007714
     3619.588607        0.007712
     3619.898309        0.007709
     3620.208024        0.007706
     3620.517754        0.007703
     3620.827499        0.007702
     3621.137257        0.007702
     3621.447030        0.007703
     3621.756817        0.007703
     3622.066619        0.007704
     3622.376434        0.007704
     3622.686264        0.007705
     3622.996109        0.007705
     3623.305967        0.007705
     3623.615840        0.007705
     3623.925727        0.007705
     3624.235628        0.007705
     3624.545544        0.007703
     3624.855474        0.007702
     3625.165418        0.007701
     3625.475377        0.007701
     3625.785350        0.007701
     3626.095337        0.007700
     3626.405338        0.007697
     3626.715354        0.007696
     3627.025384        0.007696
     3627.335428        0.007696
     3627.645487        0.007696
     3627.955560        0.007695
     3628.265647        0.007695
     3628.575748        0.007694
     3628.885864        0.007692
     3629.195994        0.007691
     3629.506138        0.007691
     3629.816297        0.007692
     3630.126469        0.007692
     3630.436657        0.007692
     3630.746858        0.007692
     3631.057074        0.007692
     3631.367304        0.007693
     3631.677548        0.007694
     3631.987806        0.007695
     3632.298079        0.007695
     3632.608366        0.007697
     3632.918668        0.007698
     3633.228983        0.007699
     3633.539313        0.007698
     3633.849657        0.007697
     3634.160016        0.007694
     3634.470389        0.007692
     3634.780776        0.007691
     3635.091177        0.007691
     3635.401593        0.007690
     3635.712023        0.007688
     3636.022467        0.007686
     3636.332926        0.007684
     3636.643398        0.007684
     3636.953885        0.007683
     3637.264387        0.007681
     3637.574902        0.007676
     3637.885432        0.007673
     3638.195977        0.007671
     3638.506535        0.007669
     3638.817108        0.007665
     3639.127695        0.007661
     3639.438296        0.007658
     3639.748912        0.007656
     3640.059542        0.007654
     3640.370186        0.007652
     3640.680845        0.007649
     3640.991517        0.007645
     3641.302204        0.007643
     3641.612906        0.007643
     3641.923621        0.007643
     3642.234351        0.007644
     3642.545095        0.007645
     3642.855854        0.007647
     3643.166627        0.007648
     3643.477414        0.007648
     3643.788215        0.007648
     3644.099031        0.007646
     3644.409861        0.007642
     3644.720705        0.007639
     3645.031563        0.007636
     3645.342436        0.007634
     3645.653323        0.007632
     3645.964224        0.007633
     3646.275140        0.007633
     3646.586070        0.007631
     3646.897014        0.007628
     3647.207973        0.007625
     3647.518945        0.007624
     3647.829932        0.007624
     3648.140934        0.007622
     3648.451949        0.007622
     3648.762979        0.007620
     3649.074023        0.007620
     3649.385082        0.007619
     3649.696154        0.007618
     3650.007242        0.007617
     3650.318343        0.007613
     3650.629458        0.007610
     3650.940588        0.007607
     3651.251732        0.007607
     3651.562891        0.007609
     3651.874064        0.007610
     3652.185251        0.007611
     3652.496452        0.007612
     3652.807668        0.007612
     3653.118897        0.007613
     3653.430142        0.007613
     3653.741400        0.007613
     3654.052673        0.007612
     3654.363960        0.007611
     3654.675261        0.007612
     3654.986577        0.007613
     3655.297906        0.007615
     3655.609251        0.007618
     3655.920609        0.007618
     3656.231982        0.007617
     3656.543369        0.007615
     3656.854770        0.007615
     3657.166186        0.007615
     3657.477615        0.007617
     3657.789060        0.007618
     3658.100518        0.007617
     3658.411991        0.007616
     3658.723478        0.007615
     3659.034979        0.007616
     3659.346494        0.007616
     3659.658024        0.007616
     3659.969568        0.007616
     3660.281127        0.007614
     3660.592700        0.007610
     3660.904287        0.007607
     3661.215888        0.007607
     3661.527503        0.007606
     3661.839133        0.007605
     3662.150777        0.007602
     3662.462436        0.007601
     3662.774108        0.007600
     3663.085795        0.007597
     3663.397497        0.007595
     3663.709212        0.007594
     3664.020942        0.007593
     3664.332686        0.007592
     3664.644444        0.007591
     3664.956217        0.007590
     3665.268004        0.007590
     3665.579805        0.007589
     3665.891621        0.007588
     3666.203451        0.007587
     3666.515295        0.007587
     3666.827153        0.007587
     3667.139026        0.007587
     3667.450913        0.007586
     3667.762814        0.007586
     3668.074730        0.007589
     3668.386659        0.007593
     3668.698603        0.007598
     3669.010562        0.007601
     3669.322534        0.007603
     3669.634521        0.007606
     3669.946523        0.007611
     3670.258538        0.007616
     3670.570568        0.007621
     3670.882612        0.007627
     3671.194670        0.007634
     3671.506743        0.007642
     3671.818830        0.007651
     3672.130931        0.007661
     3672.443047        0.007672
     3672.755176        0.007683
     3673.067321        0.007694
     3673.379479        0.007704
     3673.691651        0.007717
     3674.003838        0.007731
     3674.316040        0.007744
     3674.628255        0.007755
     3674.940485        0.007766
     3675.252729        0.007777
     3675.564987        0.007789
     3675.877260        0.007799
     3676.189547        0.007809
     3676.501848        0.007818
     3676.814164        0.007826
     3677.126493        0.007832
     3677.438837        0.007837
     3677.751196        0.007841
     3678.063568        0.007845
     3678.375955        0.007847
     3678.688356        0.007849
     3679.000772        0.007849
     3679.313202        0.007847
     3679.625646        0.007843
     3679.938104        0.007838
     3680.250577        0.007832
     3680.563064        0.007826
     3680.875565        0.007820
     3681.188080        0.007813
     3681.500610        0.007806
     3681.813154        0.007799
     3682.125712        0.007793
     3682.438285        0.007787
     3682.750872        0.007781
     3683.063473        0.007775
     3683.376088        0.007768
     3683.688718        0.007763
     3684.001362        0.007756
     3684.314020        0.007750
     3684.626693        0.007745
     3684.939380        0.007741
     3685.252081        0.007739
     3685.564797        0.007737
     3685.877526        0.007735
     3686.190270        0.007732
     3686.503029        0.007731
     3686.815801        0.007730
     3687.128588        0.007728
     3687.441389        0.007725
     3687.754205        0.007722
     3688.067034        0.007720
     3688.379878        0.007718
     3688.692737        0.007713
     3689.005609        0.007707
     3689.318496        0.007703
     3689.631397        0.007699
     3689.944313        0.007695
     3690.257242        0.007689
     3690.570186        0.007683
     3690.883145        0.007677
     3691.196117        0.007670
     3691.509104        0.007661
     3691.822105        0.007652
     3692.135121        0.007646
     3692.448150        0.007640
     3692.761194        0.007636
     3693.074253        0.007629
     3693.387325        0.007622
     3693.700412        0.007614
     3694.013513        0.007609
     3694.326629        0.007603
     3694.639758        0.007599
     3694.952902        0.007597
     3695.266060        0.007596
     3695.579233        0.007595
     3695.892420        0.007593
     3696.205621        0.007591
     3696.518836        0.007590
     3696.832066        0.007590
     3697.145310        0.007591
     3697.458568        0.007592
     3697.771841        0.007594
     3698.085128        0.007594
     3698.398429        0.007594
     3698.711744        0.007595
     3699.025074        0.007597
     3699.338418        0.007601
     3699.651776        0.007605
     3699.965149        0.007611
     3700.278535        0.007616
     3700.591936        0.007622
     3700.905352        0.007625
     3701.218782        0.007628
     3701.532226        0.007630
     3701.845684        0.007631
     3702.159156        0.007633
     3702.472643        0.007636
     3702.786144        0.007639
     3703.099660        0.007643
     3703.413189        0.007647
     3703.726733        0.007652
     3704.040291        0.007655
     3704.353864        0.007657
     3704.667451        0.007658
     3704.981052        0.007656
     3705.294667        0.007652
     3705.608297        0.007648
     3705.921941        0.007644
     3706.235599        0.007641
     3706.549271        0.007639
     3706.862958        0.007636
     3707.176659        0.007633
     3707.490375        0.007628
     3707.804104        0.007624
     3708.117848        0.007620
     3708.431606        0.007613
     3708.745379        0.007606
     3709.059166        0.007600
     3709.372967        0.007595
     3709.686782        0.007590
     3710.000612        0.007584
     3710.314456        0.007578
     3710.628314        0.007572
     3710.942186        0.007568
     3711.256073        0.007563
     3711.569974        0.007560
     3711.883890        0.007558
     3712.197819        0.007555
     3712.511763        0.007552
     3712.825721        0.007550
     3713.139694        0.007549
     3713.453680        0.007550
     3713.767682        0.007550
     3714.081697        0.007550
     3714.395726        0.007549
     3714.709770        0.007549
     3715.023829        0.007551
     3715.337901        0.007553
     3715.651988        0.007555
     3715.966089        0.007555
     3716.280204        0.007553
     3716.594334        0.007552
     3716.908478        0.007554
     3717.222636        0.007558
     3717.536808        0.007559
     3717.850995        0.007560
     3718.165196        0.007562
     3718.479411        0.007565
     3718.793641        0.007567
     3719.107885        0.007568
     3719.422143        0.007568
     3719.736415        0.007568
     3720.050702        0.007568
     3720.365003        0.007568
     3720.679318        0.007567
     3720.993648        0.007568
     3721.307992        0.007568
     3721.622350        0.007568
     3721.936723        0.007569
     3722.251109        0.007570
     3722.565510        0.007571
     3722.879926        0.007571
     3723.194355        0.007570
     3723.508799        0.007569
     3723.823257        0.007568
     3724.137730        0.007567
     3724.452216        0.007566
     3724.766717        0.007565
     3725.081233        0.007563
     3725.395762        0.007562
     3725.710306        0.007562
     3726.024864        0.007560
     3726.339437        0.007556
     3726.654023        0.007551
     3726.968624        0.007545
     3727.283240        0.007540
     3727.597869        0.007536
     3727.912513        0.007534
     3728.227171        0.007531
     3728.541843        0.007529
     3728.856530        0.007525
     3729.171231        0.007523
     3729.485946        0.007519
     3729.800676        0.007514
     3730.115420        0.007510
     3730.430178        0.007505
     3730.744950        0.007501
     3731.059737        0.007499
     3731.374538        0.007496
     3731.689353        0.007494
     3732.004183        0.007491
     3732.319027        0.007488
     3732.633885        0.007484
     3732.948757        0.007481
     3733.263644        0.007479
     3733.578545        0.007476
     3733.893460        0.007475
     3734.208390        0.007474
     3734.523333        0.007473
     3734.838291        0.007472
     3735.153264        0.007471
     3735.468251        0.007471
     3735.783251        0.007469
     3736.098267        0.007467
     3736.413296        0.007465
     3736.728340        0.007465
     3737.043398        0.007468
     3737.358471        0.007470
     3737.673557        0.007469
     3737.988658        0.007468
     3738.303773        0.007468
     3738.618903        0.007468
     3738.934047        0.007468
     3739.249205        0.007466
     3739.564377        0.007464
     3739.879564        0.007462
     3740.194765        0.007461
     3740.509980        0.007461
     3740.825209        0.007461
     3741.140453        0.007459
     3741.455711        0.007456
     3741.770984        0.007453
     3742.086270        0.007451
     3742.401571        0.007448
     3742.716886        0.007445
     3743.032216        0.007441
     3743.347560        0.007437
     3743.662918        0.007434
     3743.978290        0.007432
     3744.293677        0.007430
     3744.609078        0.007425
     3744.924493        0.007421
     3745.239922        0.007419
     3745.555366        0.007420
     3745.870824        0.007421
     3746.186297        0.007422
     3746.501783        0.007421
     3746.817284        0.007420
     3747.132799        0.007418
     3747.448329        0.007419
     3747.763873        0.007421
     3748.079431        0.007424
     3748.395003        0.007427
     3748.710590        0.007429
     3749.026190        0.007432
     3749.341806        0.007434
     3749.657435        0.007437
     3749.973079        0.007438
     3750.288737        0.007441
     3750.604409        0.007446
     3750.920096        0.007452
     3751.235797        0.007457
     3751.551512        0.007461
     3751.867241        0.007465
     3752.182985        0.007468
     3752.498743        0.007472
     3752.814515        0.007474
     3753.130302        0.007476
     3753.446103        0.007477
     3753.761918        0.007480
     3754.077748        0.007483
     3754.393591        0.007484
     3754.709449        0.007486
     3755.025322        0.007487
     3755.341208        0.007488
     3755.657109        0.007486
     3755.973024        0.007483
     3756.288954        0.007478
     3756.604897        0.007475
     3756.920855        0.007473
     3757.236828        0.007473
     3757.552814        0.007470
     3757.868815        0.007467
     3758.184830        0.007464
     3758.500860        0.007462
     3758.816903        0.007460
     3759.132961        0.007458
     3759.449034        0.007454
     3759.765120        0.007450
     3760.081221        0.007446
     3760.397336        0.007443
     3760.713466        0.007440
     3761.029609        0.007437
     3761.345767        0.007436
     3761.661940        0.007436
     3761.978126        0.007435
     3762.294327        0.007434
     3762.610542        0.007432
     3762.926772        0.007431
     3763.243015        0.007431
     3763.559273        0.007431
     3763.875546        0.007430
     3764.191832        0.007428
     3764.508133        0.007428
     3764.824448        0.007429
     3765.140777        0.007431
     3765.457121        0.007434
     3765.773479        0.007437
     3766.089851        0.007439
     3766.406238        0.007441
     3766.722639        0.007444
     3767.039054        0.007445
     3767.355483        0.007447
     3767.671927        0.007449
     3767.988385        0.007451
     3768.304857        0.007456
     3768.621344        0.007460
     3768.937845        0.007464
     3769.254360        0.007467
     3769.570889        0.007470
     3769.887433        0.007474
     3770.203991        0.007478
     3770.520563        0.007485
     3770.837149        0.007491
     3771.153750        0.007498
     3771.470365        0.007504
     3771.786995        0.007510
     3772.103638        0.007516
     3772.420296        0.007522
     3772.736969        0.007526
     3773.053655        0.007530
     3773.370356        0.007534
     3773.687071        0.007541
     3774.003800        0.007548
     3774.320544        0.007554
     3774.637302        0.007557
     3774.954074        0.007559
     3775.270861        0.007560
     3775.587661        0.007564
     3775.904477        0.007567
     3776.221306        0.007568
     3776.538150        0.007568
     3776.855007        0.007567
     3777.171880        0.007566
     3777.488766        0.007561
     3777.805667        0.007553
     3778.122582        0.007544
     3778.439511        0.007537
     3778.756455        0.007530
     3779.073413        0.007522
     3779.390385        0.007514
     3779.707372        0.007507
     3780.024372        0.007498
     3780.341387        0.007487
     3780.658417        0.007474
     3780.975460        0.007462
     3781.292518        0.007451
     3781.609591        0.007439
     3781.926677        0.007428
     3782.243778        0.007418
     3782.560893        0.007411
     3782.878022        0.007403
     3783.195166        0.007394
     3783.512324        0.007386
     3783.829496        0.007378
     3784.146682        0.007372
     3784.463883        0.007366
     3784.781098        0.007360
     3785.098327        0.007354
     3785.415571        0.007348
     3785.732829        0.007343
     3786.050101        0.007338
     3786.367388        0.007334
     3786.684688        0.007330
     3787.002003        0.007326
     3787.319333        0.007324
     3787.636676        0.007323
     3787.954034        0.007321
     3788.271406        0.007319
     3788.588793        0.007317
     3788.906194        0.007316
     3789.223609        0.007314
     3789.541038        0.007312
     3789.858481        0.007310
     3790.175939        0.007309
     3790.493412        0.007310
     3790.810898        0.007314
     3791.128399        0.007318
     3791.445914        0.007320
     3791.763443        0.007318
     3792.080987        0.007316
     3792.398544        0.007316
     3792.716117        0.007319
     3793.033703        0.007320
     3793.351304        0.007321
     3793.668919        0.007323
     3793.986548        0.007326
     3794.304192        0.007328
     3794.621849        0.007329
     3794.939522        0.007331
     3795.257208        0.007335
     3795.574909        0.007340
     3795.892624        0.007344
     3796.210353        0.007347
     3796.528097        0.007349
     3796.845854        0.007350
     3797.163627        0.007351
     3797.481413        0.007354
     3797.799214        0.007356
     3798.117029        0.007357
     3798.434858        0.007360
     3798.752702        0.007364
     3799.070559        0.007368
     3799.388431        0.007372
     3799.706318        0.007375
     3800.024219        0.007378
     3800.342134        0.007380
     3800.660063        0.007383
     3800.978006        0.007386
     3801.295964        0.007390
     3801.613936        0.007394
     3801.931923        0.007397
     3802.249923        0.007403
     3802.567938        0.007409
     3802.885968        0.007415
     3803.204011        0.007421
     3803.522069        0.007428
     3803.840141        0.007437
     3804.158227        0.007445
     3804.476328        0.007454
     3804.794443        0.007461
     3805.112572        0.007468
     3805.430716        0.007474
     3805.748874        0.007482
     3806.067046        0.007490
     3806.385232        0.007500
     3806.703433        0.007509
     3807.021648        0.007514
     3807.339877        0.007518
     3807.658121        0.007523
     3807.976378        0.007526
     3808.294650        0.007528
     3808.612937        0.007529
     3808.931237        0.007529
     3809.249552        0.007530
     3809.567882        0.007530
     3809.886225        0.007529
     3810.204583        0.007530
     3810.522955        0.007530
     3810.841341        0.007532
     3811.159742        0.007535
     3811.478157        0.007536
     3811.796586        0.007538
     3812.115030        0.007539
     3812.433487        0.007542
     3812.751960        0.007546
     3813.070446        0.007549
     3813.388947        0.007552
     3813.707461        0.007555
     3814.025991        0.007561
     3814.344534        0.007566
     3814.663092        0.007572
     3814.981664        0.007579
     3815.300250        0.007587
     3815.618851        0.007593
     3815.937466        0.007598
     3816.256095        0.007603
     3816.574739        0.007607
     3816.893396        0.007608
     3817.212068        0.007609
     3817.530755        0.007609
     3817.849455        0.007608
     3818.168170        0.007605
     3818.486899        0.007600
     3818.805643        0.007595
     3819.124401        0.007589
     3819.443173        0.007583
     3819.761959        0.007577
     3820.080760        0.007573
     3820.399575        0.007568
     3820.718404        0.007564
     3821.037247        0.007558
     3821.356105        0.007553
     3821.674977        0.007548
     3821.993863        0.007544
     3822.312764        0.007539
     3822.631679        0.007535
     3822.950608        0.007532
     3823.269551        0.007530
     3823.588509        0.007526
     3823.907481        0.007521
     3824.226467        0.007517
     3824.545468        0.007512
     3824.864483        0.007506
     3825.183512        0.007500
     3825.502556        0.007495
     3825.821613        0.007489
     3826.140685        0.007483
     3826.459772        0.007475
     3826.778872        0.007467
     3827.097987        0.007457
     3827.417116        0.007447
     3827.736260        0.007437
     3828.055417        0.007428
     3828.374589        0.007417
     3828.693776        0.007404
     3829.012976        0.007388
     3829.332191        0.007375
     3829.651420        0.007363
     3829.970664        0.007352
     3830.289921        0.007342
     3830.609193        0.007332
     3830.928480        0.007323
     3831.247780        0.007317
     3831.567095        0.007310
     3831.886424        0.007302
     3832.205768        0.007295
     3832.525125        0.007290
     3832.844497        0.007286
     3833.163884        0.007283
     3833.483284        0.007282
     3833.802699        0.007282
     3834.122128        0.007282
     3834.441572        0.007281
     3834.761029        0.007280
     3835.080501        0.007280
     3835.399987        0.007280
     3835.719488        0.007283
     3836.039003        0.007286
     3836.358532        0.007291
     3836.678075        0.007295
     3836.997633        0.007299
     3837.317205        0.007302
     3837.636791        0.007304
     3837.956392        0.007307
     3838.276007        0.007311
     3838.595636        0.007317
     3838.915279        0.007321
     3839.234937        0.007325
     3839.554609        0.007330
     3839.874295        0.007335
     3840.193996        0.007339
     3840.513710        0.007342
     3840.833439        0.007344
     3841.153183        0.007345
     3841.472941        0.007344
     3841.792712        0.007343
     3842.112499        0.007341
     3842.432299        0.007340
     3842.752114        0.007340
     3843.071943        0.007338
     3843.391786        0.007334
     3843.711644        0.007327
     3844.031516        0.007320
     3844.351402        0.007313
     3844.671303        0.007308
     3844.991218        0.007300
     3845.311147        0.007291
     3845.631090        0.007281
     3845.951048        0.007272
     3846.271020        0.007264
     3846.591006        0.007257
     3846.911006        0.007248
     3847.231021        0.007239
     3847.551050        0.007230
     3847.871094        0.007222
     3848.191151        0.007215
     3848.511223        0.007208
     3848.831309        0.007202
     3849.151410        0.007198
     3849.471525        0.007193
     3849.791654        0.007186
     3850.111797        0.007178
     3850.431955        0.007173
     3850.752127        0.007171
     3851.072313        0.007168
     3851.392513        0.007163
     3851.712728        0.007158
     3852.032957        0.007155
     3852.353200        0.007155
     3852.673458        0.007156
     3852.993730        0.007157
     3853.314016        0.007157
     3853.634317        0.007157
     3853.954631        0.007156
     3854.274960        0.007157
     3854.595304        0.007157
     3854.915661        0.007157
     3855.236033        0.007157
     3855.556419        0.007158
     3855.876820        0.007159
     3856.197235        0.007160
     3856.517664        0.007161
     3856.838107        0.007161
     3857.158565        0.007160
     3857.479037        0.007159
     3857.799523        0.007160
     3858.120023        0.007161
     3858.440538        0.007163
     3858.761067        0.007163
     3859.081610        0.007163
     3859.402168        0.007163
     3859.722740        0.007163
     3860.043326        0.007162
     3860.363926        0.007161
     3860.684541        0.007160
     3861.005170        0.007160
     3861.325813        0.007159
     3861.646471        0.007158
     3861.967143        0.007156
     3862.287829        0.007157
     3862.608529        0.007158
     3862.929244        0.007158
     3863.249973        0.007156
     3863.570716        0.007156
     3863.891474        0.007157
     3864.212246        0.007157
     3864.533032        0.007156
     3864.853832        0.007154
     3865.174647        0.007153
     3865.495476        0.007151
     3865.816319        0.007151
     3866.137177        0.007150
     3866.458049        0.007150
     3866.778935        0.007150
     3867.099835        0.007148
     3867.420750        0.007145
     3867.741679        0.007142
     3868.062622        0.007140
     3868.383580        0.007138
     3868.704552        0.007135
     3869.025538        0.007132
     3869.346538        0.007129
     3869.667553        0.007126
     3869.988582        0.007126
     3870.309625        0.007125
     3870.630683        0.007124
     3870.951755        0.007121
     3871.272841        0.007118
     3871.593941        0.007115
     3871.915056        0.007114
     3872.236185        0.007113
     3872.557328        0.007111
     3872.878486        0.007110
     3873.199658        0.007109
     3873.520844        0.007108
     3873.842044        0.007106
     3874.163259        0.007104
     3874.484488        0.007102
     3874.805731        0.007103
     3875.126988        0.007104
     3875.448260        0.007107
     3875.769546        0.007108
     3876.090847        0.007108
     3876.412161        0.007110
     3876.733490        0.007111
     3877.054834        0.007113
     3877.376191        0.007114
     3877.697563        0.007115
     3878.018949        0.007116
     3878.340349        0.007118
     3878.661764        0.007119
     3878.983193        0.007121
     3879.304636        0.007124
     3879.626094        0.007128
     3879.947566        0.007133
     3880.269052        0.007136
     3880.590552        0.007138
     3880.912067        0.007139
     3881.233596        0.007141
     3881.555139        0.007142
     3881.876696        0.007143
     3882.198268        0.007144
     3882.519854        0.007147
     3882.841455        0.007149
     3883.163069        0.007150
     3883.484698        0.007150
     3883.806341        0.007151
     3884.127999        0.007154
     3884.449671        0.007156
     3884.771357        0.007159
     3885.093057        0.007162
     3885.414772        0.007166
     3885.736501        0.007169
     3886.058244        0.007172
     3886.380001        0.007176
     3886.701773        0.007182
     3887.023559        0.007189
     3887.345359        0.007197
     3887.667174        0.007203
     3887.989003        0.007209
     3888.310846        0.007215
     3888.632704        0.007223
     3888.954575        0.007230
     3889.276461        0.007234
     3889.598362        0.007239
     3889.920276        0.007246
     3890.242205        0.007255
     3890.564148        0.007262
     3890.886106        0.007266
     3891.208078        0.007269
     3891.530064        0.007269
     3891.852064        0.007266
     3892.174079        0.007263
     3892.496108        0.007259
     3892.818151        0.007256
     3893.140208        0.007252
     3893.462280        0.007245
     3893.784366        0.007238
     3894.106466        0.007233
     3894.428581        0.007228
     3894.750710        0.007222
     3895.072853        0.007214
     3895.395010        0.007206
     3895.717182        0.007199
     3896.039368        0.007192
     3896.361568        0.007184
     3896.683783        0.007176
     3897.006012        0.007169
     3897.328255        0.007164
     3897.650512        0.007161
     3897.972784        0.007159
     3898.295070        0.007159
     3898.617371        0.007157
     3898.939685        0.007156
     3899.262014        0.007155
     3899.584357        0.007157
     3899.906715        0.007163
     3900.229086        0.007170
     3900.551472        0.007176
     3900.873873        0.007183
     3901.196287        0.007192
     3901.518716        0.007203
     3901.841159        0.007211
     3902.163617        0.007216
     3902.486088        0.007222
     3902.808574        0.007230
     3903.131074        0.007239
     3903.453589        0.007247
     3903.776118        0.007255
     3904.098661        0.007262
     3904.421218        0.007269
     3904.743790        0.007274
     3905.066376        0.007278
     3905.388976        0.007283
     3905.711591        0.007286
     3906.034220        0.007287
     3906.356863        0.007287
     3906.679520        0.007288
     3907.002192        0.007289
     3907.324878        0.007288
     3907.647578        0.007284
     3907.970293        0.007277
     3908.293022        0.007269
     3908.615765        0.007261
     3908.938522        0.007255
     3909.261294        0.007250
     3909.584080        0.007243
     3909.906880        0.007236
     3910.229695        0.007227
     3910.552523        0.007219
     3910.875366        0.007213
     3911.198224        0.007205
     3911.521096        0.007199
     3911.843981        0.007191
     3912.166882        0.007184
     3912.489796        0.007175
     3912.812725        0.007166
     3913.135668        0.007159
     3913.458626        0.007152
     3913.781597        0.007147
     3914.104583        0.007142
     3914.427583        0.007138
     3914.750598        0.007134
     3915.073627        0.007131
     3915.396670        0.007129
     3915.719727        0.007127
     3916.042799        0.007126
     3916.365885        0.007123
     3916.688985        0.007121
     3917.012099        0.007121
     3917.335228        0.007123
     3917.658371        0.007125
     3917.981529        0.007126
     3918.304700        0.007128
     3918.627886        0.007129
     3918.951086        0.007130
     3919.274301        0.007133
     3919.597530        0.007135
     3919.920773        0.007138
     3920.244030        0.007140
     3920.567302        0.007140
     3920.890588        0.007143
     3921.213888        0.007146
     3921.537202        0.007148
     3921.860531        0.007148
     3922.183874        0.007149
     3922.507232        0.007149
     3922.830603        0.007146
     3923.153989        0.007142
     3923.477389        0.007138
     3923.800804        0.007134
     3924.124233        0.007130
     3924.447676        0.007126
     3924.771133        0.007122
     3925.094605        0.007117
     3925.418090        0.007112
     3925.741591        0.007108
     3926.065105        0.007104
     3926.388634        0.007100
     3926.712177        0.007097
     3927.035734        0.007094
     3927.359306        0.007092
     3927.682892        0.007089
     3928.006492        0.007086
     3928.330106        0.007083
     3928.653735        0.007081
     3928.977378        0.007081
     3929.301035        0.007082
     3929.624707        0.007084
     3929.948393        0.007086
     3930.272093        0.007090
     3930.595808        0.007093
     3930.919536        0.007098
     3931.243279        0.007103
     3931.567037        0.007107
     3931.890808        0.007110
     3932.214594        0.007113
     3932.538394        0.007116
     3932.862209        0.007120
     3933.186037        0.007122
     3933.509880        0.007124
     3933.833738        0.007127
     3934.157609        0.007129
     3934.481495        0.007128
     3934.805395        0.007125
     3935.129310        0.007122
     3935.453239        0.007118
     3935.777182        0.007113
     3936.101139        0.007108
     3936.425110        0.007104
     3936.749096        0.007098
     3937.073096        0.007091
     3937.397111        0.007084
     3937.721140        0.007077
     3938.045183        0.007070
     3938.369240        0.007063
     3938.693311        0.007054
     3939.017397        0.007046
     3939.341497        0.007038
     3939.665612        0.007031
     3939.989740        0.007027
     3940.313883        0.007023
     3940.638041        0.007019
     3940.962212        0.007014
     3941.286398        0.007010
     3941.610598        0.007007
     3941.934813        0.007005
     3942.259041        0.007004
     3942.583284        0.007002
     3942.907542        0.007003
     3943.231813        0.007005
     3943.556099        0.007006
     3943.880399        0.007007
     3944.204713        0.007008
     3944.529042        0.007011
     3944.853385        0.007015
     3945.177742        0.007021
     3945.502114        0.007028
     3945.826500        0.007035
     3946.150900        0.007041
     3946.475314        0.007047
     3946.799743        0.007055
     3947.124186        0.007063
     3947.448643        0.007071
     3947.773115        0.007079
     3948.097600        0.007087
     3948.422101        0.007096
     3948.746615        0.007105
     3949.071144        0.007113
     3949.395687        0.007122
     3949.720244        0.007130
     3950.044815        0.007139
     3950.369401        0.007148
     3950.694001        0.007158
     3951.018616        0.007169
     3951.343244        0.007178
     3951.667887        0.007187
     3951.992544        0.007194
     3952.317216        0.007201
     3952.641902        0.007207
     3952.966602        0.007214
     3953.291316        0.007221
     3953.616045        0.007224
     3953.940788        0.007223
     3954.265545        0.007221
     3954.590316        0.007219
     3954.915102        0.007215
     3955.239902        0.007211
     3955.564717        0.007204
     3955.889545        0.007197
     3956.214388        0.007188
     3956.539245        0.007181
     3956.864117        0.007174
     3957.189003        0.007166
     3957.513903        0.007154
     3957.838817        0.007139
     3958.163746        0.007126
     3958.488689        0.007115
     3958.813646        0.007105
     3959.138617        0.007096
     3959.463603        0.007085
     3959.788603        0.007076
     3960.113617        0.007067
     3960.438646        0.007060
     3960.763689        0.007052
     3961.088746        0.007044
     3961.413818        0.007037
     3961.738903        0.007033
     3962.064003        0.007030
     3962.389118        0.007027
     3962.714246        0.007026
     3963.039389        0.007025
     3963.364546        0.007027
     3963.689718        0.007028
     3964.014904        0.007030
     3964.340104        0.007032
     3964.665318        0.007033
     3964.990547        0.007033
     3965.315789        0.007032
     3965.641047        0.007031
     3965.966318        0.007031
     3966.291604        0.007034
     3966.616904        0.007036
     3966.942218        0.007038
     3967.267547        0.007038
     3967.592890        0.007036
     3967.918247        0.007034
     3968.243618        0.007033
     3968.569004        0.007033
     3968.894404        0.007033
     3969.219818        0.007032
     3969.545247        0.007032
     3969.870690        0.007033
     3970.196147        0.007034
     3970.521618        0.007033
     3970.847104        0.007032
     3971.172604        0.007031
     3971.498118        0.007033
     3971.823647        0.007034
     3972.149190        0.007034
     3972.474747        0.007034
     3972.800318        0.007034
     3973.125904        0.007034
     3973.451504        0.007035
     3973.777118        0.007037
     3974.102747        0.007039
     3974.428390        0.007039
     3974.754047        0.007039
     3975.079718        0.007040
     3975.405404        0.007042
     3975.731104        0.007044
     3976.056818        0.007044
     3976.382547        0.007043
     3976.708290        0.007041
     3977.034047        0.007040
     3977.359818        0.007039
     3977.685604        0.007037
     3978.011404        0.007035
     3978.337218        0.007032
     3978.663047        0.007030
     3978.988889        0.007026
     3979.314747        0.007022
     3979.640618        0.007016
     3979.966504        0.007011
     3980.292404        0.007006
     3980.618318        0.007002
     3980.944246        0.006998
     3981.270189        0.006995
     3981.596146        0.006992
     3981.922118        0.006988
     3982.248103        0.006984
     3982.574103        0.006978
     3982.900118        0.006974
     3983.226146        0.006972
     3983.552189        0.006970
     3983.878246        0.006970
     3984.204317        0.006969
     3984.530403        0.006969
     3984.856503        0.006970
     3985.182617        0.006969
     3985.508746        0.006971
     3985.834889        0.006972
     3986.161046        0.006973
     3986.487217        0.006974
     3986.813403        0.006977
     3987.139603        0.006979
     3987.465817        0.006981
     3987.792045        0.006982
     3988.118288        0.006983
     3988.444545        0.006984
     3988.770817        0.006985
     3989.097102        0.006985
     3989.423402        0.006985
     3989.749716        0.006983
     3990.076045        0.006981
     3990.402388        0.006980
     3990.728745        0.006978
     3991.055116        0.006976
     3991.381502        0.006973
     3991.707902        0.006970
     3992.034316        0.006967
     3992.360744        0.006962
     3992.687187        0.006957
     3993.013644        0.006953
     3993.340116        0.006949
     3993.666601        0.006946
     3993.993101        0.006941
     3994.319615        0.006937
     3994.646144        0.006934
     3994.972687        0.006930
     3995.299244        0.006927
     3995.625815        0.006924
     3995.952401        0.006922
     3996.279001        0.006923
     3996.605615        0.006922
     3996.932243        0.006924
     3997.258886        0.006922
     3997.585543        0.006921
     3997.912214        0.006919
     3998.238900        0.006919
     3998.565600        0.006920
     3998.892314        0.006921
     3999.219043        0.006922
     3999.545785        0.006922
     3999.872542        0.006922
     4000.199314        0.006924
     4000.526099        0.006928
     4000.852899        0.006930
     4001.179713        0.006932
     4001.506542        0.006935
     4001.833385        0.006940
     4002.160242        0.006946
     4002.487113        0.006952
     4002.813998        0.006958
     4003.140898        0.006964
     4003.467812        0.006970
     4003.794741        0.006977
     4004.121684        0.006986
     4004.448641        0.006997
     4004.775612        0.007009
     4005.102598        0.007022
     4005.429597        0.007035
     4005.756612        0.007049
     4006.083640        0.007065
     4006.410683        0.007081
     4006.737740        0.007096
     4007.064811        0.007111
     4007.391897        0.007127
     4007.718996        0.007144
     4008.046111        0.007160
     4008.373239        0.007176
     4008.700382        0.007191
     4009.027539        0.007204
     4009.354710        0.007218
     4009.681896        0.007229
     4010.009095        0.007240
     4010.336310        0.007250
     4010.663538        0.007260
     4010.990781        0.007267
     4011.318038        0.007272
     4011.645309        0.007274
     4011.972595        0.007276
     4012.299894        0.007276
     4012.627209        0.007274
     4012.954537        0.007271
     4013.281880        0.007266
     4013.609237        0.007260
     4013.936608        0.007253
     4014.263993        0.007243
     4014.591393        0.007232
     4014.918807        0.007221
     4015.246236        0.007210
     4015.573678        0.007198
     4015.901135        0.007186
     4016.228607        0.007175
     4016.556092        0.007163
     4016.883592        0.007150
     4017.211106        0.007137
     4017.538635        0.007127
     4017.866177        0.007117
     4018.193734        0.007104
     4018.521305        0.007091
     4018.848891        0.007077
     4019.176491        0.007064
     4019.504105        0.007052
     4019.831733        0.007040
     4020.159376        0.007029
     4020.487033        0.007019
     4020.814704        0.007008
     4021.142390        0.006998
     4021.470089        0.006985
     4021.797804        0.006973
     4022.125532        0.006962
     4022.453275        0.006952
     4022.781032        0.006943
     4023.108803        0.006933
     4023.436588        0.006923
     4023.764388        0.006913
     4024.092202        0.006905
     4024.420031        0.006900
     4024.747873        0.006894
     4025.075730        0.006888
     4025.403601        0.006882
     4025.731487        0.006878
     4026.059387        0.006874
     4026.387301        0.006870
     4026.715229        0.006867
     4027.043172        0.006866
     4027.371129        0.006866
     4027.699100        0.006866
     4028.027085        0.006864
     4028.355085        0.006862
     4028.683099        0.006862
     4029.011128        0.006864
     4029.339170        0.006867
     4029.667227        0.006869
     4029.995298        0.006872
     4030.323384        0.006873
     4030.651484        0.006873
     4030.979598        0.006874
     4031.307726        0.006873
     4031.635869        0.006873
     4031.964025        0.006873
     4032.292197        0.006874
     4032.620382        0.006873
     4032.948582        0.006871
     4033.276796        0.006870
     4033.605024        0.006870
     4033.933267        0.006868
     4034.261524        0.006865
     4034.589795        0.006861
     4034.918080        0.006856
     4035.246380        0.006852
     4035.574694        0.006849
     4035.903023        0.006847
     4036.231365        0.006843
     4036.559722        0.006839
     4036.888093        0.006833
     4037.216479        0.006829
     4037.544878        0.006826
     4037.873292        0.006825
     4038.201721        0.006824
     4038.530163        0.006822
     4038.858620        0.006821
     4039.187091        0.006821
     4039.515577        0.006820
     4039.844077        0.006819
     4040.172591        0.006819
     4040.501119        0.006820
     4040.829662        0.006821
     4041.158218        0.006823
     4041.486790        0.006825
     4041.815375        0.006828
     4042.143975        0.006832
     4042.472589        0.006836
     4042.801217        0.006839
     4043.129860        0.006842
     4043.458516        0.006846
     4043.787188        0.006853
     4044.115873        0.006858
     4044.444573        0.006863
     4044.773287        0.006867
     4045.102015        0.006871
     4045.430758        0.006875
     4045.759514        0.006880
     4046.088286        0.006886
     4046.417071        0.006894
     4046.745871        0.006901
     4047.074685        0.006908
     4047.403513        0.006914
     4047.732356        0.006922
     4048.061212        0.006929
     4048.390084        0.006937
     4048.718969        0.006944
     4049.047869        0.006952
     4049.376783        0.006961
     4049.705711        0.006970
     4050.034653        0.006980
     4050.363610        0.006988
     4050.692581        0.006995
     4051.021567        0.007002
     4051.350566        0.007007
     4051.679580        0.007012
     4052.008609        0.007015
     4052.337651        0.007019
     4052.666708        0.007020
     4052.995779        0.007020
     4053.324865        0.007018
     4053.653964        0.007017
     4053.983078        0.007014
     4054.312206        0.007009
     4054.641349        0.007002
     4054.970506        0.006994
     4055.299677        0.006985
     4055.628862        0.006976
     4055.958062        0.006965
     4056.287276        0.006952
     4056.616504        0.006937
     4056.945747        0.006922
     4057.275004        0.006909
     4057.604275        0.006896
     4057.933560        0.006883
     4058.262860        0.006869
     4058.592174        0.006857
     4058.921502        0.006845
     4059.250844        0.006834
     4059.580201        0.006823
     4059.909572        0.006813
     4060.238958        0.006802
     4060.568357        0.006792
     4060.897771        0.006783
     4061.227199        0.006777
     4061.556642        0.006772
     4061.886099        0.006764
     4062.215570        0.006757
     4062.545055        0.006751
     4062.874555        0.006749
     4063.204069        0.006747
     4063.533597        0.006745
     4063.863139        0.006742
     4064.192696        0.006739
     4064.522267        0.006737
     4064.851853        0.006733
     4065.181452        0.006731
     4065.511066        0.006729
     4065.840694        0.006729
     4066.170337        0.006728
     4066.499994        0.006728
     4066.829665        0.006729
     4067.159350        0.006730
     4067.489050        0.006730
     4067.818764        0.006730
     4068.148492        0.006730
     4068.478234        0.006729
     4068.807991        0.006728
     4069.137762        0.006728
     4069.467547        0.006729
     4069.797347        0.006734
     4070.127161        0.006738
     4070.456989        0.006740
     4070.786832        0.006743
     4071.116688        0.006746
     4071.446559        0.006747
     4071.776445        0.006746
     4072.106344        0.006747
     4072.436258        0.006748
     4072.766186        0.006751
     4073.096129        0.006752
     4073.426086        0.006754
     4073.756057        0.006755
     4074.086042        0.006756
     4074.416042        0.006755
     4074.746055        0.006755
     4075.076084        0.006757
     4075.406126        0.006761
     4075.736183        0.006764
     4076.066254        0.006764
     4076.396339        0.006763
     4076.726439        0.006763
     4077.056553        0.006762
     4077.386681        0.006761
     4077.716823        0.006762
     4078.046980        0.006763
     4078.377151        0.006765
     4078.707336        0.006766
     4079.037536        0.006766
     4079.367750        0.006764
     4079.697978        0.006762
     4080.028220        0.006759
     4080.358477        0.006757
     4080.688748        0.006757
     4081.019033        0.006757
     4081.349333        0.006758
     4081.679647        0.006757
     4082.009975        0.006758
     4082.340317        0.006759
     4082.670674        0.006759
     4083.001045        0.006760
     4083.331430        0.006762
     4083.661830        0.006765
     4083.992244        0.006769
     4084.322672        0.006773
     4084.653114        0.006778
     4084.983571        0.006782
     4085.314042        0.006787
     4085.644527        0.006793
     4085.975027        0.006798
     4086.305541        0.006804
     4086.636069        0.006810
     4086.966611        0.006818
     4087.297168        0.006828
     4087.627739        0.006837
     4087.958324        0.006845
     4088.288924        0.006853
     4088.619537        0.006859
     4088.950165        0.006865
     4089.280808        0.006872
     4089.611465        0.006880
     4089.942135        0.006886
     4090.272821        0.006892
     4090.603520        0.006896
     4090.934234        0.006902
     4091.264962        0.006908
     4091.595705        0.006914
     4091.926461        0.006918
     4092.257232        0.006923
     4092.588017        0.006929
     4092.918817        0.006936
     4093.249631        0.006943
     4093.580459        0.006950
     4093.911301        0.006957
     4094.242158        0.006965
     4094.573029        0.006974
     4094.903914        0.006983
     4095.234814        0.006992
     4095.565727        0.007004
     4095.896656        0.007018
     4096.227598        0.007032
     4096.558555        0.007047
     4096.889525        0.007063
     4097.220511        0.007082
     4097.551510        0.007101
     4097.882524        0.007119
     4098.213552        0.007134
     4098.544594        0.007149
     4098.875651        0.007163
     4099.206722        0.007177
     4099.537807        0.007189
     4099.868907        0.007200
     4100.200021        0.007209
     4100.531149        0.007215
     4100.862291        0.007218
     4101.193448        0.007218
     4101.524619        0.007219
     4101.855804        0.007217
     4102.187003        0.007215
     4102.518217        0.007209
     4102.849445        0.007199
     4103.180687        0.007188
     4103.511944        0.007175
     4103.843215        0.007160
     4104.174500        0.007144
     4104.505800        0.007128
     4104.837113        0.007112
     4105.168441        0.007095
     4105.499784        0.007079
     4105.831140        0.007063
     4106.162511        0.007049
     4106.493896        0.007038
     4106.825296        0.007027
     4107.156710        0.007015
     4107.488138        0.007002
     4107.819580        0.006989
     4108.151037        0.006979
     4108.482508        0.006970
     4108.813993        0.006962
     4109.145492        0.006954
     4109.477006        0.006948
     4109.808534        0.006941
     4110.140076        0.006934
     4110.471633        0.006927
     4110.803204        0.006922
     4111.134789        0.006917
     4111.466388        0.006915
     4111.798002        0.006912
     4112.129630        0.006910
     4112.461272        0.006907
     4112.792929        0.006904
     4113.124600        0.006903
     4113.456285        0.006902
     4113.787985        0.006901
     4114.119698        0.006901
     4114.451426        0.006904
     4114.783169        0.006907
     4115.114925        0.006911
     4115.446696        0.006916
     4115.778481        0.006922
     4116.110281        0.006928
     4116.442094        0.006935
     4116.773922        0.006943
     4117.105765        0.006952
     4117.437621        0.006962
     4117.769492        0.006971
     4118.101377        0.006982
     4118.433277        0.006993
     4118.765190        0.007004
     4119.097118        0.007015
     4119.429061        0.007027
     4119.761017        0.007038
     4120.092988        0.007049
     4120.424973        0.007059
     4120.756973        0.007067
     4121.088986        0.007075
     4121.421014        0.007082
     4121.753057        0.007089
     4122.085113        0.007096
     4122.417184        0.007101
     4122.749269        0.007104
     4123.081369        0.007106
     4123.413482        0.007107
     4123.745610        0.007108
     4124.077752        0.007108
     4124.409909        0.007108
     4124.742080        0.007107
     4125.074265        0.007106
     4125.406464        0.007106
     4125.738678        0.007107
     4126.070906        0.007107
     4126.403148        0.007108
     4126.735405        0.007110
     4127.067676        0.007114
     4127.399961        0.007121
     4127.732260        0.007129
     4128.064574        0.007138
     4128.396902        0.007148
     4128.729244        0.007159
     4129.061600        0.007173
     4129.393971        0.007191
     4129.726356        0.007213
     4130.058756        0.007235
     4130.391169        0.007258
     4130.723597        0.007284
     4131.056040        0.007312
     4131.388496        0.007342
     4131.720967        0.007369
     4132.053452        0.007397
     4132.385951        0.007425
     4132.718465        0.007454
     4133.050993        0.007482
     4133.383535        0.007507
     4133.716092        0.007529
     4134.048663        0.007548
     4134.381248        0.007565
     4134.713847        0.007577
     4135.046461        0.007583
     4135.379089        0.007583
     4135.711731        0.007580
     4136.044387        0.007573
     4136.377058        0.007562
     4136.709743        0.007547
     4137.042443        0.007528
     4137.375156        0.007506
     4137.707884        0.007481
     4138.040626        0.007455
     4138.373383        0.007430
     4138.706154        0.007404
     4139.038939        0.007379
     4139.371738        0.007354
     4139.704552        0.007333
     4140.037380        0.007319
     4140.370222        0.007309
     4140.703078        0.007304
     4141.035949        0.007305
     4141.368834        0.007315
     4141.701733        0.007334
     4142.034647        0.007364
     4142.367575        0.007405
     4142.700517        0.007461
     4143.033474        0.007531
     4143.366444        0.007616
     4143.699429        0.007717
     4144.032429        0.007839
     4144.365442        0.007986
     4144.698470        0.008157
     4145.031512        0.008353
     4145.364569        0.008575
     4145.697640        0.008825
     4146.030725        0.009107
     4146.363824        0.009423
     4146.696938        0.009772
     4147.030065        0.010152
     4147.363208        0.010560
     4147.696364        0.010997
     4148.029535        0.011463
     4148.362720        0.011955
     4148.695919        0.012465
     4149.029133        0.012988
     4149.362361        0.013520
     4149.695603        0.014050
     4150.028859        0.014569
     4150.362130        0.015068
     4150.695415        0.015546
     4151.028714        0.016000
     4151.362028        0.016420
     4151.695356        0.016795
     4152.028698        0.017116
     4152.362054        0.017371
     4152.695425        0.017551
     4153.028810        0.017651
     4153.362209        0.017667
     4153.695623        0.017601
     4154.029051        0.017455
     4154.362493        0.017231
     4154.695949        0.016939
     4155.029420        0.016589
     4155.362905        0.016192
     4155.696404        0.015758
     4156.029918        0.015298
     4156.363446        0.014821
     4156.696988        0.014335
     4157.030544        0.013845
     4157.364115        0.013355
     4157.697700        0.012870
     4158.031299        0.012392
     4158.364913        0.011930
     4158.698541        0.011487
     4159.032183        0.011068
     4159.365839        0.010678
     4159.699510        0.010321
     4160.033195        0.009998
     4160.366894        0.009704
     4160.700608        0.009438
     4161.034336        0.009199
     4161.368078        0.008988
     4161.701834        0.008802
     4162.035605        0.008640
     4162.369390        0.008497
     4162.703189        0.008369
     4163.037002        0.008255
     4163.370830        0.008153
     4163.704672        0.008064
     4164.038529        0.007985
     4164.372399        0.007917
     4164.706284        0.007856
     4165.040184        0.007804
     4165.374097        0.007757
     4165.708025        0.007716
     4166.041967        0.007681
     4166.375924        0.007651
     4166.709894        0.007626
     4167.043879        0.007604
     4167.377878        0.007586
     4167.711892        0.007573
     4168.045920        0.007565
     4168.379962        0.007562
     4168.714018        0.007564
     4169.048089        0.007569
     4169.382174        0.007574
     4169.716273        0.007581
     4170.050387        0.007587
     4170.384514        0.007597
     4170.718656        0.007610
     4171.052813        0.007627
     4171.386983        0.007643
     4171.721168        0.007662
     4172.055368        0.007681
     4172.389581        0.007701
     4172.723809        0.007718
     4173.058051        0.007737
     4173.392307        0.007755
     4173.726578        0.007772
     4174.060863        0.007785
     4174.395162        0.007800
     4174.729476        0.007816
     4175.063803        0.007833
     4175.398145        0.007848
     4175.732502        0.007864
     4176.066872        0.007883
     4176.401257        0.007902
     4176.735656        0.007924
     4177.070070        0.007949
     4177.404498        0.007982
     4177.738940        0.008020
     4178.073396        0.008065
     4178.407867        0.008116
     4178.742352        0.008176
     4179.076851        0.008245
     4179.411364        0.008325
     4179.745892        0.008416
     4180.080434        0.008514
     4180.414990        0.008621
     4180.749561        0.008736
     4181.084146        0.008858
     4181.418745        0.008983
     4181.753359        0.009110
     4182.087986        0.009236
     4182.422628        0.009362
     4182.757285        0.009484
     4183.091955        0.009598
     4183.426640        0.009704
     4183.761339        0.009796
     4184.096053        0.009872
     4184.430781        0.009931
     4184.765523        0.009971
     4185.100279        0.009992
     4185.435050        0.009997
     4185.769834        0.009981
     4186.104634        0.009946
     4186.439447        0.009892
     4186.774275        0.009824
     4187.109117        0.009740
     4187.443973        0.009646
     4187.778844        0.009541
     4188.113729        0.009427
     4188.448628        0.009304
     4188.783541        0.009175
     4189.118469        0.009044
     4189.453411        0.008912
     4189.788367        0.008780
     4190.123338        0.008649
     4190.458323        0.008524
     4190.793322        0.008407
     4191.128335        0.008295
     4191.463363        0.008190
     4191.798405        0.008091
     4192.133461        0.008003
     4192.468532        0.007923
     4192.803617        0.007851
     4193.138716        0.007784
     4193.473829        0.007721
     4193.808957        0.007662
     4194.144099        0.007610
     4194.479255        0.007566
     4194.814426        0.007527
     4195.149611        0.007490
     4195.484810        0.007453
     4195.820023        0.007416
     4196.155251        0.007384
     4196.490493        0.007355
     4196.825749        0.007330
     4197.161020        0.007306
     4197.496304        0.007283
     4197.831604        0.007261
     4198.166917        0.007242
     4198.502245        0.007225
     4198.837587        0.007209
     4199.172943        0.007195
     4199.508313        0.007184
     4199.843698        0.007174
     4200.179097        0.007165
     4200.514511        0.007159
     4200.849938        0.007156
     4201.185380        0.007156
     4201.520837        0.007158
     4201.856307        0.007161
     4202.191792        0.007167
     4202.527291        0.007178
     4202.862804        0.007191
     4203.198332        0.007205
     4203.533874        0.007219
     4203.869430        0.007233
     4204.205001        0.007248
     4204.540586        0.007263
     4204.876185        0.007277
     4205.211798        0.007290
     4205.547426        0.007302
     4205.883068        0.007313
     4206.218724        0.007321
     4206.554395        0.007327
     4206.890079        0.007332
     4207.225778        0.007334
     4207.561492        0.007336
     4207.897219        0.007336
     4208.232961        0.007332
     4208.568718        0.007325
     4208.904488        0.007314
     4209.240273        0.007302
     4209.576072        0.007289
     4209.911885        0.007277
     4210.247713        0.007264
     4210.583555        0.007248
     4210.919411        0.007233
     4211.255282        0.007218
     4211.591166        0.007202
     4211.927065        0.007187
     4212.262979        0.007170
     4212.598906        0.007154
     4212.934848        0.007137
     4213.270805        0.007121
     4213.606775        0.007104
     4213.942760        0.007088
     4214.278759        0.007071
     4214.614772        0.007057
     4214.950800        0.007044
     4215.286842        0.007029
     4215.622898        0.007013
     4215.958968        0.006999
     4216.295053        0.006988
     4216.631152        0.006976
     4216.967266        0.006965
     4217.303393        0.006952
     4217.639535        0.006941
     4217.975691        0.006931
     4218.311862        0.006922
     4218.648046        0.006912
     4218.984245        0.006903
     4219.320459        0.006893
     4219.656686        0.006885
     4219.992928        0.006879
     4220.329184        0.006873
     4220.665455        0.006869
     4221.001740        0.006863
     4221.338039        0.006858
     4221.674352        0.006851
     4222.010680        0.006846
     4222.347022        0.006841
     4222.683378        0.006838
     4223.019748        0.006835
     4223.356133        0.006834
     4223.692532        0.006834
     4224.028945        0.006833
     4224.365373        0.006832
     4224.701815        0.006829
     4225.038271        0.006828
     4225.374741        0.006829
     4225.711226        0.006832
     4226.047725        0.006834
     4226.384238        0.006834
     4226.720766        0.006833
     4227.057308        0.006833
     4227.393864        0.006835
     4227.730434        0.006837
     4228.067019        0.006839
     4228.403618        0.006838
     4228.740231        0.006837
     4229.076859        0.006836
     4229.413501        0.006836
     4229.750157        0.006836
     4230.086827        0.006835
     4230.423512        0.006834
     4230.760211        0.006833
     4231.096924        0.006832
     4231.433652        0.006830
     4231.770394        0.006828
     4232.107150        0.006826
     4232.443920        0.006826
     4232.780705        0.006827
     4233.117504        0.006828
     4233.454317        0.006831
     4233.791145        0.006834
     4234.127987        0.006838
     4234.464843        0.006841
     4234.801713        0.006842
     4235.138598        0.006843
     4235.475497        0.006844
     4235.812410        0.006849
     4236.149338        0.006855
     4236.486279        0.006859
     4236.823236        0.006862
     4237.160206        0.006864
     4237.497191        0.006868
     4237.834190        0.006870
     4238.171203        0.006872
     4238.508230        0.006872
     4238.845272        0.006871
     4239.182328        0.006869
     4239.519399        0.006868
     4239.856483        0.006865
     4240.193582        0.006861
     4240.530696        0.006857
     4240.867823        0.006853
     4241.204965        0.006849
     4241.542121        0.006845
     4241.879291        0.006839
     4242.216476        0.006835
     4242.553675        0.006831
     4242.890888        0.006829
     4243.228116        0.006826
     4243.565358        0.006823
     4243.902614        0.006820
     4244.239884        0.006818
     4244.577169        0.006819
     4244.914468        0.006820
     4245.251781        0.006821
     4245.589108        0.006821
     4245.926450        0.006823
     4246.263806        0.006824
     4246.601177        0.006828
     4246.938561        0.006832
     4247.275960        0.006836
     4247.613373        0.006836
     4247.950801        0.006836
     4248.288243        0.006835
     4248.625699        0.006836
     4248.963169        0.006836
     4249.300654        0.006837
     4249.638153        0.006837
     4249.975666        0.006837
     4250.313193        0.006836
     4250.650735        0.006834
     4250.988291        0.006829
     4251.325861        0.006826
     4251.663446        0.006821
     4252.001045        0.006816
     4252.338658        0.006811
     4252.676286        0.006805
     4253.013927        0.006798
     4253.351583        0.006791
     4253.689254        0.006785
     4254.026938        0.006780
     4254.364637        0.006776
     4254.702351        0.006770
     4255.040078        0.006764
     4255.377820        0.006760
     4255.715576        0.006758
     4256.053346        0.006756
     4256.391131        0.006752
     4256.728930        0.006749
     4257.066743        0.006748
     4257.404570        0.006748
     4257.742412        0.006749
     4258.080268        0.006751
     4258.418138        0.006753
     4258.756023        0.006757
     4259.093922        0.006761
     4259.431835        0.006764
     4259.769762        0.006769
     4260.107704        0.006774
     4260.445660        0.006781
     4260.783631        0.006788
     4261.121615        0.006794
     4261.459614        0.006800
     4261.797627        0.006806
     4262.135655        0.006811
     4262.473696        0.006815
     4262.811752        0.006818
     4263.149823        0.006821
     4263.487907        0.006825
     4263.826006        0.006826
     4264.164119        0.006826
     4264.502247        0.006824
     4264.840388        0.006825
     4265.178544        0.006825
     4265.516715        0.006825
     4265.854899        0.006822
     4266.193098        0.006817
     4266.531311        0.006812
     4266.869539        0.006805
     4267.207780        0.006799
     4267.546036        0.006793
     4267.884307        0.006787
     4268.222591        0.006780
     4268.560890        0.006772
     4268.899203        0.006763
     4269.237531        0.006754
     4269.575872        0.006746
     4269.914228        0.006738
     4270.252599        0.006730
     4270.590983        0.006723
     4270.929382        0.006717
     4271.267795        0.006711
     4271.606223        0.006705
     4271.944664        0.006699
     4272.283120        0.006693
     4272.621590        0.006689
     4272.960075        0.006684
     4273.298574        0.006680
     4273.637087        0.006676
     4273.975614        0.006675
     4274.314156        0.006674
     4274.652712        0.006675
     4274.991282        0.006677
     4275.329867        0.006679
     4275.668466        0.006683
     4276.007079        0.006689
     4276.345706        0.006696
     4276.684348        0.006704
     4277.023004        0.006713
     4277.361674        0.006723
     4277.700358        0.006737
     4278.039057        0.006753
     4278.377770        0.006769
     4278.716498        0.006786
     4279.055239        0.006803
     4279.393995        0.006822
     4279.732766        0.006839
     4280.071550        0.006856
     4280.410349        0.006873
     4280.749162        0.006889
     4281.087989        0.006905
     4281.426831        0.006920
     4281.765687        0.006934
     4282.104557        0.006947
     4282.443442        0.006960
     4282.782341        0.006972
     4283.121254        0.006983
     4283.460181        0.006991
     4283.799123        0.006999
     4284.138079        0.007005
     4284.477049        0.007013
     4284.816033        0.007021
     4285.155032        0.007028
     4285.494045        0.007032
     4285.833072        0.007036
     4286.172114        0.007041
     4286.511170        0.007048
     4286.850240        0.007055
     4287.189325        0.007060
     4287.528424        0.007065
     4287.867537        0.007072
     4288.206664        0.007083
     4288.545806        0.007093
     4288.884961        0.007102
     4289.224132        0.007107
     4289.563316        0.007110
     4289.902515        0.007112
     4290.241728        0.007116
     4290.580955        0.007119
     4290.920197        0.007120
     4291.259453        0.007117
     4291.598723        0.007111
     4291.938007        0.007103
     4292.277306        0.007095
     4292.616619        0.007089
     4292.955947        0.007083
     4293.295288        0.007072
     4293.634644        0.007058
     4293.974014        0.007043
     4294.313399        0.007027
     4294.652798        0.007010
     4294.992211        0.006991
     4295.331638        0.006972
     4295.671079        0.006950
     4296.010535        0.006928
     4296.350006        0.006905
     4296.689490        0.006884
     4297.028989        0.006860
     4297.368502        0.006836
     4297.708029        0.006813
     4298.047571        0.006792
     4298.387127        0.006773
     4298.726697        0.006754
     4299.066281        0.006737
     4299.405880        0.006719
     4299.745493        0.006705
     4300.085120        0.006691
     4300.424762        0.006678
     4300.764418        0.006665
     4301.104088        0.006654
     4301.443772        0.006645
     4301.783471        0.006637
     4302.123184        0.006630
     4302.462911        0.006624
     4302.802653        0.006620
     4303.142409        0.006616
     4303.482179        0.006614
     4303.821963        0.006615
     4304.161762        0.006616
     4304.501575        0.006615
     4304.841402        0.006613
     4305.181244        0.006610
     4305.521100        0.006609
     4305.860970        0.006608
     4306.200854        0.006609
     4306.540753        0.006609
     4306.880666        0.006607
     4307.220593        0.006605
     4307.560535        0.006603
     4307.900491        0.006601
     4308.240461        0.006599
     4308.580445        0.006597
     4308.920444        0.006596
     4309.260457        0.006596
     4309.600484        0.006597
     4309.940526        0.006598
     4310.280581        0.006597
     4310.620652        0.006597
     4310.960736        0.006598
     4311.300835        0.006600
     4311.640948        0.006602
     4311.981075        0.006605
     4312.321216        0.006607
     4312.661372        0.006609
     4313.001542        0.006610
     4313.341727        0.006612
     4313.681925        0.006615
     4314.022138        0.006618
     4314.362366        0.006621
     4314.702607        0.006624
     4315.042863        0.006625
     4315.383133        0.006627
     4315.723417        0.006629
     4316.063716        0.006630
     4316.404029        0.006631
     4316.744356        0.006631
     4317.084698        0.006631
     4317.425054        0.006631
     4317.765424        0.006631
     4318.105808        0.006633
     4318.446207        0.006634
     4318.786620        0.006634
     4319.127047        0.006632
     4319.467488        0.006630
     4319.807944        0.006628
     4320.148414        0.006628
     4320.488899        0.006628
     4320.829397        0.006629
     4321.169910        0.006629
     4321.510437        0.006629
     4321.850979        0.006628
     4322.191535        0.006627
     4322.532105        0.006627
     4322.872689        0.006628
     4323.213288        0.006630
     4323.553901        0.006631
     4323.894528        0.006633
     4324.235169        0.006635
     4324.575825        0.006640
     4324.916495        0.006645
     4325.257180        0.006650
     4325.597878        0.006655
     4325.938591        0.006660
     4326.279318        0.006667
     4326.620060        0.006672
     4326.960816        0.006675
     4327.301586        0.006681
     4327.642370        0.006687
     4327.983169        0.006694
     4328.323982        0.006699
     4328.664809        0.006704
     4329.005650        0.006708
     4329.346506        0.006712
     4329.687376        0.006715
     4330.028260        0.006720
     4330.369159        0.006723
     4330.710072        0.006726
     4331.050999        0.006730
     4331.391941        0.006737
     4331.732896        0.006748
     4332.073866        0.006761
     4332.414851        0.006778
     4332.755849        0.006797
     4333.096862        0.006818
     4333.437889        0.006842
     4333.778931        0.006872
     4334.119986        0.006908
     4334.461057        0.006947
     4334.802141        0.006990
     4335.143239        0.007039
     4335.484352        0.007092
     4335.825479        0.007151
     4336.166621        0.007215
     4336.507777        0.007284
     4336.848947        0.007358
     4337.190131        0.007434
     4337.531330        0.007513
     4337.872542        0.007593
     4338.213770        0.007671
     4338.555011        0.007747
     4338.896267        0.007819
     4339.237537        0.007885
     4339.578821        0.007944
     4339.920120        0.007994
     4340.261432        0.008034
     4340.602760        0.008064
     4340.944101        0.008081
     4341.285457        0.008090
     4341.626827        0.008090
     4341.968211        0.008078
     4342.309610        0.008057
     4342.651022        0.008026
     4342.992450        0.007987
     4343.333891        0.007943
     4343.675347        0.007894
     4344.016817        0.007840
     4344.358301        0.007781
     4344.699800        0.007720
     4345.041312        0.007657
     4345.382840        0.007593
     4345.724381        0.007529
     4346.065937        0.007468
     4346.407507        0.007409
     4346.749091        0.007355
     4347.090689        0.007304
     4347.432302        0.007256
     4347.773929        0.007211
     4348.115571        0.007169
     4348.457226        0.007128
     4348.798896        0.007091
     4349.140581        0.007057
     4349.482279        0.007025
     4349.823992        0.006995
     4350.165719        0.006969
     4350.507461        0.006946
     4350.849216        0.006925
     4351.190986        0.006907
     4351.532770        0.006891
     4351.874569        0.006879
     4352.216382        0.006870
     4352.558209        0.006865
     4352.900050        0.006861
     4353.241906        0.006859
     4353.583776        0.006859
     4353.925660        0.006864
     4354.267559        0.006872
     4354.609472        0.006883
     4354.951399        0.006897
     4355.293340        0.006914
     4355.635296        0.006931
     4355.977266        0.006949
     4356.319250        0.006968
     4356.661248        0.006988
     4357.003261        0.007008
     4357.345288        0.007026
     4357.687330        0.007042
     4358.029385        0.007059
     4358.371455        0.007076
     4358.713539        0.007092
     4359.055638        0.007106
     4359.397751        0.007116
     4359.739878        0.007121
     4360.082019        0.007120
     4360.424175        0.007119
     4360.766345        0.007117
     4361.108529        0.007113
     4361.450727        0.007105
     4361.792940        0.007091
     4362.135167        0.007074
     4362.477409        0.007057
     4362.819664        0.007039
     4363.161934        0.007021
     4363.504218        0.007002
     4363.846517        0.006981
     4364.188830        0.006959
     4364.531157        0.006938
     4364.873498        0.006919
     4365.215854        0.006901
     4365.558224        0.006882
     4365.900608        0.006865
     4366.243006        0.006850
     4366.585419        0.006836
     4366.927846        0.006824
     4367.270287        0.006813
     4367.612743        0.006802
     4367.955213        0.006792
     4368.297697        0.006783
     4368.640195        0.006777
     4368.982708        0.006773
     4369.325235        0.006769
     4369.667777        0.006767
     4370.010332        0.006766
     4370.352902        0.006767
     4370.695486        0.006768
     4371.038085        0.006771
     4371.380697        0.006775
     4371.723325        0.006780
     4372.065966        0.006788
     4372.408621        0.006797
     4372.751291        0.006807
     4373.093975        0.006820
     4373.436674        0.006835
     4373.779387        0.006853
     4374.122114        0.006871
     4374.464855        0.006891
     4374.807611        0.006915
     4375.150380        0.006941
     4375.493165        0.006969
     4375.835963        0.006998
     4376.178776        0.007028
     4376.521603        0.007061
     4376.864444        0.007094
     4377.207300        0.007128
     4377.550170        0.007162
     4377.893054        0.007196
     4378.235952        0.007231
     4378.578865        0.007267
     4378.921792        0.007304
     4379.264733        0.007339
     4379.607689        0.007371
     4379.950659        0.007400
     4380.293643        0.007427
     4380.636641        0.007450
     4380.979654        0.007469
     4381.322681        0.007482
     4381.665722        0.007490
     4382.008778        0.007494
     4382.351847        0.007494
     4382.694932        0.007487
     4383.038030        0.007474
     4383.381143        0.007456
     4383.724270        0.007435
     4384.067411        0.007409
     4384.410567        0.007377
     4384.753736        0.007341
     4385.096920        0.007304
     4385.440119        0.007267
     4385.783332        0.007232
     4386.126559        0.007195
     4386.469800        0.007158
     4386.813055        0.007120
     4387.156325        0.007085
     4387.499609        0.007054
     4387.842908        0.007028
     4388.186220        0.007007
     4388.529547        0.006989
     4388.872889        0.006973
     4389.216244        0.006960
     4389.559614        0.006950
     4389.902998        0.006941
     4390.246396        0.006933
     4390.589809        0.006926
     4390.933236        0.006922
     4391.276677        0.006920
     4391.620133        0.006919
     4391.963603        0.006919
     4392.307087        0.006918
     4392.650585        0.006917
     4392.994098        0.006917
     4393.337625        0.006915
     4393.681166        0.006915
     4394.024721        0.006915
     4394.368291        0.006917
     4394.711875        0.006920
     4395.055474        0.006923
     4395.399086        0.006929
     4395.742713        0.006937
     4396.086355        0.006948
     4396.430010        0.006963
     4396.773680        0.006984
     4397.117364        0.007013
     4397.461062        0.007049
     4397.804775        0.007092
     4398.148502        0.007146
     4398.492243        0.007210
     4398.835999        0.007285
     4399.179768        0.007372
     4399.523552        0.007470
     4399.867351        0.007581
     4400.211163        0.007704
     4400.554990        0.007839
     4400.898832        0.007983
     4401.242687        0.008132
     4401.586557        0.008284
     4401.930441        0.008438
     4402.274339        0.008593
     4402.618252        0.008743
     4402.962179        0.008884
     4403.306120        0.009013
     4403.650075        0.009127
     4403.994045        0.009222
     4404.338029        0.009292
     4404.682028        0.009339
     4405.026040        0.009363
     4405.370067        0.009364
     4405.714108        0.009342
     4406.058164        0.009296
     4406.402233        0.009229
     4406.746317        0.009147
     4407.090416        0.009052
     4407.434528        0.008944
     4407.778655        0.008824
     4408.122796        0.008696
     4408.466952        0.008566
     4408.811122        0.008437
     4409.155306        0.008310
     4409.499504        0.008187
     4409.843717        0.008071
     4410.187944        0.007963
     4410.532185        0.007862
     4410.876440        0.007768
     4411.220710        0.007681
     4411.564994        0.007607
     4411.909292        0.007542
     4412.253605        0.007487
     4412.597932        0.007435
     4412.942273        0.007388
     4413.286628        0.007345
     4413.630998        0.007307
     4413.975382        0.007272
     4414.319780        0.007239
     4414.664193        0.007208
     4415.008620        0.007179
     4415.353061        0.007151
     4415.697516        0.007124
     4416.041986        0.007098
     4416.386470        0.007073
     4416.730968        0.007048
     4417.075481        0.007024
     4417.420008        0.006999
     4417.764549        0.006975
     4418.109104        0.006951
     4418.453674        0.006929
     4418.798258        0.006911
     4419.142856        0.006894
     4419.487469        0.006876
     4419.832096        0.006858
     4420.176737        0.006842
     4420.521392        0.006828
     4420.866062        0.006815
     4421.210746        0.006802
     4421.555444        0.006789
     4421.900157        0.006776
     4422.244884        0.006764
     4422.589625        0.006753
     4422.934380        0.006745
     4423.279150        0.006737
     4423.623934        0.006729
     4423.968732        0.006720
     4424.313545        0.006713
     4424.658371        0.006707
     4425.003213        0.006702
     4425.348068        0.006697
     4425.692938        0.006693
     4426.037822        0.006691
     4426.382720        0.006691
     4426.727632        0.006693
     4427.072559        0.006696
     4427.417500        0.006701
     4427.762456        0.006708
     4428.107425        0.006715
     4428.452409        0.006723
     4428.797408        0.006732
     4429.142420        0.006743
     4429.487447        0.006757
     4429.832488        0.006771
     4430.177543        0.006785
     4430.522613        0.006799
     4430.867697        0.006812
     4431.212795        0.006826
     4431.557908        0.006838
     4431.903035        0.006847
     4432.248176        0.006856
     4432.593331        0.006865
     4432.938501        0.006873
     4433.283685        0.006878
     4433.628883        0.006877
     4433.974095        0.006872
     4434.319322        0.006866
     4434.664563        0.006858
     4435.009819        0.006849
     4435.355088        0.006839
     4435.700372        0.006828
     4436.045670        0.006816
     4436.390983        0.006801
     4436.736310        0.006787
     4437.081651        0.006776
     4437.427006        0.006766
     4437.772376        0.006759
     4438.117760        0.006751
     4438.463158        0.006745
     4438.808570        0.006740
     4439.153997        0.006738
     4439.499438        0.006738
     4439.844894        0.006741
     4440.190363        0.006746
     4440.535847        0.006753
     4440.881345        0.006762
     4441.226858        0.006772
     4441.572385        0.006782
     4441.917926        0.006790
     4442.263481        0.006800
     4442.609051        0.006811
     4442.954634        0.006824
     4443.300233        0.006835
     4443.645845        0.006845
     4443.991472        0.006854
     4444.337113        0.006860
     4444.682768        0.006865
     4445.028438        0.006871
     4445.374122        0.006879
     4445.719820        0.006886
     4446.065532        0.006892
     4446.411259        0.006897
     4446.757000        0.006904
     4447.102756        0.006913
     4447.448525        0.006927
     4447.794309        0.006945
     4448.140107        0.006968
     4448.485920        0.006996
     4448.831746        0.007030
     4449.177587        0.007073
     4449.523443        0.007127
     4449.869312        0.007193
     4450.215196        0.007272
     4450.561094        0.007364
     4450.907007        0.007471
     4451.252933        0.007596
     4451.598875        0.007737
     4451.944830        0.007897
     4452.290799        0.008075
     4452.636783        0.008270
     4452.982781        0.008480
     4453.328794        0.008706
     4453.674821        0.008943
     4454.020862        0.009184
     4454.366917        0.009427
     4454.712986        0.009665
     4455.059070        0.009896
     4455.405168        0.010112
     4455.751281        0.010308
     4456.097408        0.010476
     4456.443549        0.010612
     4456.789704        0.010714
     4457.135873        0.010779
     4457.482057        0.010806
     4457.828255        0.010793
     4458.174468        0.010743
     4458.520695        0.010659
     4458.866936        0.010543
     4459.213191        0.010401
     4459.559460        0.010234
     4459.905744        0.010046
     4460.252042        0.009844
     4460.598355        0.009633
     4460.944681        0.009418
     4461.291022        0.009206
     4461.637378        0.009002
     4461.983747        0.008808
     4462.330131        0.008624
     4462.676529        0.008452
     4463.022942        0.008297
     4463.369368        0.008163
     4463.715809        0.008048
     4464.062264        0.007947
     4464.408734        0.007858
     4464.755218        0.007783
     4465.101716        0.007723
     4465.448228        0.007674
     4465.794755        0.007633
     4466.141296        0.007599
     4466.487851        0.007569
     4466.834421        0.007540
     4467.181005        0.007511
     4467.527603        0.007483
     4467.874215        0.007459
     4468.220842        0.007436
     4468.567483        0.007412
     4468.914138        0.007387
     4469.260807        0.007361
     4469.607491        0.007333
     4469.954189        0.007304
     4470.300902        0.007274
     4470.647628        0.007243
     4470.994369        0.007211
     4471.341124        0.007179
     4471.687894        0.007148
     4472.034678        0.007118
     4472.381476        0.007089
     4472.728288        0.007060
     4473.075115        0.007032
     4473.421956        0.007006
     4473.768811        0.006983
     4474.115681        0.006959
     4474.462564        0.006936
     4474.809462        0.006914
     4475.156375        0.006894
     4475.503301        0.006874
     4475.850242        0.006855
     4476.197198        0.006838
     4476.544167        0.006823
     4476.891151        0.006810
     4477.238149        0.006798
     4477.585161        0.006787
     4477.932188        0.006776
     4478.279229        0.006766
     4478.626284        0.006757
     4478.973353        0.006748
     4479.320437        0.006740
     4479.667535        0.006733
     4480.014648        0.006728
     4480.361774        0.006723
     4480.708915        0.006721
     4481.056070        0.006720
     4481.403240        0.006720
     4481.750424        0.006722
     4482.097622        0.006724
     4482.444834        0.006726
     4482.792061        0.006727
     4483.139301        0.006728
     4483.486557        0.006729
     4483.833826        0.006730
     4484.181110        0.006730
     4484.528408        0.006732
     4484.875720        0.006732
     4485.223047        0.006730
     4485.570388        0.006727
     4485.917743        0.006723
     4486.265112        0.006721
     4486.612496        0.006716
     4486.959894        0.006708
     4487.307306        0.006700
     4487.654733        0.006691
     4488.002174        0.006684
     4488.349629        0.006678
     4488.697098        0.006670
     4489.044582        0.006663
     4489.392080        0.006657
     4489.739593        0.006651
     4490.087119        0.006645
     4490.434660        0.006640
     4490.782215        0.006636
     4491.129785        0.006630
     4491.477368        0.006626
     4491.824966        0.006623
     4492.172579        0.006623
     4492.520205        0.006624
     4492.867846        0.006625
     4493.215501        0.006625
     4493.563171        0.006626
     4493.910854        0.006625
     4494.258552        0.006626
     4494.606265        0.006627
     4494.953991        0.006629
     4495.301732        0.006629
     4495.649487        0.006630
     4495.997257        0.006630
     4496.345040        0.006629
     4496.692838        0.006627
     4497.040651        0.006625
     4497.388477        0.006624
     4497.736318        0.006622
     4498.084173        0.006619
     4498.432042        0.006615
     4498.779926        0.006612
     4499.127824        0.006608
     4499.475736        0.006605
     4499.823663        0.006602
     4500.171604        0.006600
     4500.519559        0.006600
     4500.867528        0.006603
     4501.215512        0.006606
     4501.563510        0.006609
     4501.911522        0.006614
     4502.259549        0.006622
     4502.607590        0.006632
     4502.955645        0.006644
     4503.303714        0.006661
     4503.651798        0.006679
     4503.999896        0.006700
     4504.348008        0.006721
     4504.696135        0.006744
     4505.044275        0.006767
     4505.392430        0.006792
     4505.740600        0.006817
     4506.088783        0.006839
     4506.436981        0.006860
     4506.785194        0.006877
     4507.133420        0.006891
     4507.481661        0.006902
     4507.829916        0.006909
     4508.178185        0.006912
     4508.526469        0.006911
     4508.874767        0.006907
     4509.223079        0.006901
     4509.571406        0.006893
     4509.919747        0.006881
     4510.268102        0.006864
     4510.616471        0.006844
     4510.964855        0.006824
     4511.313253        0.006804
     4511.661665        0.006784
     4512.010091        0.006763
     4512.358532        0.006744
     4512.706987        0.006727
     4513.055457        0.006711
     4513.403940        0.006696
     4513.752438        0.006683
     4514.100950        0.006671
     4514.449477        0.006660
     4514.798018        0.006650
     4515.146573        0.006643
     4515.495142        0.006639
     4515.843726        0.006635
     4516.192324        0.006630
     4516.540936        0.006625
     4516.889562        0.006621
     4517.238203        0.006619
     4517.586858        0.006617
     4517.935527        0.006614
     4518.284211        0.006609
     4518.632909        0.006603
     4518.981621        0.006599
     4519.330348        0.006595
     4519.679088        0.006592
     4520.027843        0.006587
     4520.376613        0.006581
     4520.725396        0.006576
     4521.074194        0.006572
     4521.423007        0.006568
     4521.771833        0.006564
     4522.120674        0.006560
     4522.469529        0.006556
     4522.818398        0.006554
     4523.167282        0.006551
     4523.516180        0.006548
     4523.865092        0.006545
     4524.214018        0.006543
     4524.562959        0.006541
     4524.911914        0.006537
     4525.260883        0.006531
     4525.609867        0.006526
     4525.958865        0.006522
     4526.307877        0.006520
     4526.656903        0.006517
     4527.005944        0.006513
     4527.354999        0.006508
     4527.704068        0.006505
     4528.053152        0.006500
     4528.402250        0.006495
     4528.751362        0.006489
     4529.100488        0.006483
     4529.449629        0.006479
     4529.798784        0.006474
     4530.147954        0.006470
     4530.497137        0.006467
     4530.846335        0.006467
     4531.195547        0.006466
     4531.544774        0.006465
     4531.894014        0.006463
     4532.243269        0.006462
     4532.592539        0.006462
     4532.941822        0.006464
     4533.291120        0.006467
     4533.640432        0.006471
     4533.989759        0.006474
     4534.339099        0.006476
     4534.688454        0.006478
     4535.037824        0.006481
     4535.387207        0.006482
     4535.736605        0.006484
     4536.086017        0.006484
     4536.435443        0.006485
     4536.784884        0.006484
     4537.134339        0.006481
     4537.483808        0.006478
     4537.833292        0.006476
     4538.182790        0.006475
     4538.532302        0.006472
     4538.881828        0.006467
     4539.231369        0.006462
     4539.580924        0.006457
     4539.930493        0.006454
     4540.280077        0.006452
     4540.629675        0.006449
     4540.979287        0.006445
     4541.328913        0.006442
     4541.678554        0.006442
     4542.028209        0.006444
     4542.377878        0.006446
     4542.727562        0.006449
     4543.077259        0.006453
     4543.426971        0.006458
     4543.776698        0.006462
     4544.126439        0.006467
     4544.476193        0.006472
     4544.825963        0.006479
     4545.175746        0.006488
     4545.525544        0.006497
     4545.875356        0.006504
     4546.225183        0.006510
     4546.575023        0.006513
     4546.924878        0.006515
     4547.274747        0.006517
     4547.624631        0.006519
     4547.974529        0.006520
     4548.324441        0.006520
     4548.674367        0.006518
     4549.024308        0.006515
     4549.374263        0.006512
     4549.724232        0.006509
     4550.074215        0.006505
     4550.424213        0.006502
     4550.774225        0.006498
     4551.124252        0.006493
     4551.474292        0.006487
     4551.824347        0.006482
     4552.174416        0.006480
     4552.524500        0.006479
     4552.874598        0.006480
     4553.224710        0.006483
     4553.574836        0.006487
     4553.924977        0.006495
     4554.275132        0.006506
     4554.625301        0.006519
     4554.975484        0.006535
     4555.325682        0.006556
     4555.675894        0.006581
     4556.026121        0.006607
     4556.376361        0.006635
     4556.726616        0.006666
     4557.076885        0.006703
     4557.427169        0.006743
     4557.777467        0.006785
     4558.127779        0.006827
     4558.478105        0.006868
     4558.828446        0.006911
     4559.178800        0.006953
     4559.529170        0.006993
     4559.879553        0.007030
     4560.229951        0.007064
     4560.580363        0.007097
     4560.930789        0.007128
     4561.281230        0.007156
     4561.631685        0.007182
     4561.982154        0.007207
     4562.332637        0.007229
     4562.683135        0.007248
     4563.033647        0.007265
     4563.384173        0.007281
     4563.734714        0.007294
     4564.085269        0.007305
     4564.435838        0.007314
     4564.786422        0.007323
     4565.137019        0.007329
     4565.487631        0.007335
     4565.838258        0.007340
     4566.188898        0.007345
     4566.539553        0.007349
     4566.890222        0.007350
     4567.240906        0.007349
     4567.591603        0.007344
     4567.942315        0.007338
     4568.293042        0.007330
     4568.643782        0.007320
     4568.994537        0.007309
     4569.345306        0.007296
     4569.696090        0.007280
     4570.046887        0.007261
     4570.397699        0.007242
     4570.748526        0.007222
     4571.099366        0.007200
     4571.450221        0.007177
     4571.801090        0.007153
     4572.151974        0.007129
     4572.502871        0.007103
     4572.853783        0.007077
     4573.204710        0.007051
     4573.555650        0.007026
     4573.906605        0.007002
     4574.257574        0.006978
     4574.608558        0.006953
     4574.959555        0.006929
     4575.310567        0.006907
     4575.661594        0.006886
     4576.012634        0.006866
     4576.363689        0.006847
     4576.714758        0.006830
     4577.065842        0.006815
     4577.416939        0.006804
     4577.768051        0.006795
     4578.119177        0.006789
     4578.470318        0.006782
     4578.821473        0.006776
     4579.172642        0.006774
     4579.523825        0.006774
     4579.875023        0.006777
     4580.226235        0.006782
     4580.577461        0.006788
     4580.928702        0.006796
     4581.279957        0.006809
     4581.631226        0.006824
     4581.982509        0.006842
     4582.333807        0.006860
     4582.685119        0.006881
     4583.036445        0.006905
     4583.387786        0.006929
     4583.739140        0.006954
     4584.090509        0.006979
     4584.441893        0.007005
     4584.793290        0.007029
     4585.144702        0.007052
     4585.496129        0.007073
     4585.847569        0.007090
     4586.199024        0.007101
     4586.550493        0.007106
     4586.901976        0.007106
     4587.253474        0.007103
     4587.604986        0.007098
     4587.956512        0.007089
     4588.308053        0.007074
     4588.659608        0.007055
     4589.011177        0.007033
     4589.362760        0.007012
     4589.714358        0.006990
     4590.065970        0.006966
     4590.417596        0.006942
     4590.769236        0.006919
     4591.120891        0.006899
     4591.472560        0.006882
     4591.824243        0.006868
     4592.175941        0.006858
     4592.527653        0.006850
     4592.879379        0.006846
     4593.231120        0.006845
     4593.582874        0.006846
     4593.934644        0.006850
     4594.286427        0.006855
     4594.638225        0.006862
     4594.990036        0.006868
     4595.341863        0.006874
     4595.693703        0.006878
     4596.045558        0.006882
     4596.397427        0.006884
     4596.749310        0.006884
     4597.101208        0.006883
     4597.453120        0.006878
     4597.805046        0.006871
     4598.156986        0.006862
     4598.508941        0.006853
     4598.860910        0.006842
     4599.212894        0.006828
     4599.564891        0.006813
     4599.916903        0.006797
     4600.268929        0.006779
     4600.620970        0.006762
     4600.973024        0.006745
     4601.325093        0.006729
     4601.677177        0.006714
     4602.029274        0.006698
     4602.381386        0.006682
     4602.733512        0.006666
     4603.085653        0.006651
     4603.437808        0.006638
     4603.789977        0.006626
     4604.142160        0.006615
     4604.494358        0.006605
     4604.846569        0.006593
     4605.198796        0.006583
     4605.551036        0.006575
     4605.903291        0.006569
     4606.255560        0.006564
     4606.607843        0.006562
     4606.960141        0.006561
     4607.312453        0.006560
     4607.664779        0.006563
     4608.017119        0.006569
     4608.369474        0.006581
     4608.721843        0.006593
     4609.074226        0.006606
     4609.426624        0.006622
     4609.779036        0.006640
     4610.131462        0.006659
     4610.483902        0.006679
     4610.836357        0.006698
     4611.188826        0.006718
     4611.541309        0.006738
     4611.893807        0.006757
     4612.246319        0.006775
     4612.598845        0.006789
     4612.951385        0.006800
     4613.303940        0.006806
     4613.656509        0.006811
     4614.009092        0.006811
     4614.361690        0.006807
     4614.714301        0.006800
     4615.066928        0.006791
     4615.419568        0.006782
     4615.772223        0.006771
     4616.124892        0.006758
     4616.477575        0.006748
     4616.830272        0.006737
     4617.182984        0.006726
     4617.535710        0.006717
     4617.888451        0.006710
     4618.241206        0.006708
     4618.593974        0.006709
     4618.946758        0.006713
     4619.299555        0.006721
     4619.652367        0.006732
     4620.005193        0.006748
     4620.358034        0.006768
     4620.710888        0.006791
     4621.063757        0.006819
     4621.416640        0.006851
     4621.769538        0.006890
     4622.122450        0.006931
     4622.475376        0.006975
     4622.828316        0.007021
     4623.181271        0.007069
     4623.534240        0.007118
     4623.887223        0.007167
     4624.240221        0.007214
     4624.593232        0.007258
     4624.946259        0.007298
     4625.299299        0.007333
     4625.652354        0.007362
     4626.005423        0.007381
     4626.358506        0.007390
     4626.711603        0.007392
     4627.064715        0.007386
     4627.417841        0.007371
     4627.770981        0.007347
     4628.124136        0.007317
     4628.477305        0.007282
     4628.830488        0.007244
     4629.183686        0.007200
     4629.536898        0.007153
     4629.890124        0.007103
     4630.243364        0.007054
     4630.596619        0.007007
     4630.949888        0.006963
     4631.303171        0.006922
     4631.656468        0.006885
     4632.009780        0.006852
     4632.363106        0.006822
     4632.716446        0.006797
     4633.069801        0.006776
     4633.423170        0.006761
     4633.776553        0.006749
     4634.129951        0.006740
     4634.483362        0.006734
     4634.836788        0.006729
     4635.190229        0.006728
     4635.543683        0.006729
     4635.897152        0.006730
     4636.250636        0.006733
     4636.604133        0.006736
     4636.957645        0.006741
     4637.311171        0.006745
     4637.664711        0.006749
     4638.018266        0.006755
     4638.371835        0.006764
     4638.725418        0.006773
     4639.079015        0.006781
     4639.432627        0.006788
     4639.786253        0.006796
     4640.139893        0.006806
     4640.493548        0.006816
     4640.847217        0.006829
     4641.200900        0.006843
     4641.554598        0.006853
     4641.908309        0.006860
     4642.262035        0.006868
     4642.615776        0.006879
     4642.969530        0.006891
     4643.323299        0.006901
     4643.677082        0.006909
     4644.030880        0.006914
     4644.384691        0.006918
     4644.738517        0.006920
     4645.092358        0.006919
     4645.446212        0.006915
     4645.800081        0.006910
     4646.153964        0.006900
     4646.507862        0.006887
     4646.861773        0.006873
     4647.215700        0.006860
     4647.569640        0.006846
     4647.923594        0.006829
     4648.277563        0.006813
     4648.631546        0.006796
     4648.985544        0.006780
     4649.339556        0.006763
     4649.693582        0.006745
     4650.047622        0.006729
     4650.401676        0.006714
     4650.755745        0.006701
     4651.109828        0.006688
     4651.463926        0.006678
     4651.818037        0.006669
     4652.172163        0.006663
     4652.526304        0.006657
     4652.880458        0.006652
     4653.234627        0.006649
     4653.588810        0.006647
     4653.943008        0.006646
     4654.297219        0.006646
     4654.651445        0.006647
     4655.005686        0.006647
     4655.359940        0.006645
     4655.714209        0.006644
     4656.068492        0.006643
     4656.422790        0.006644
     4656.777101        0.006645
     4657.131427        0.006646
     4657.485767        0.006647
     4657.840122        0.006648
     4658.194491        0.006650
     4658.548874        0.006653
     4658.903271        0.006656
     4659.257683        0.006659
     4659.612109        0.006663
     4659.966549        0.006667
     4660.321004        0.006671
     4660.675473        0.006675
     4661.029956        0.006680
     4661.384453        0.006686
     4661.738965        0.006693
     4662.093491        0.006698
     4662.448031        0.006702
     4662.802585        0.006707
     4663.157154        0.006712
     4663.511737        0.006718
     4663.866335        0.006723
     4664.220946        0.006728
     4664.575572        0.006732
     4664.930212        0.006736
     4665.284867        0.006738
     4665.639536        0.006739
     4665.994219        0.006739
     4666.348916        0.006739
     4666.703628        0.006741
     4667.058354        0.006743
     4667.413094        0.006745
     4667.767849        0.006748
     4668.122617        0.006750
     4668.477400        0.006753
     4668.832198        0.006756
     4669.187009        0.006760
     4669.541835        0.006765
     4669.896676        0.006772
     4670.251530        0.006781
     4670.606399        0.006790
     4670.961282        0.006801
     4671.316179        0.006815
     4671.671091        0.006827
     4672.026017        0.006839
     4672.380957        0.006850
     4672.735911        0.006864
     4673.090880        0.006877
     4673.445863        0.006889
     4673.800861        0.006897
     4674.155872        0.006904
     4674.510898        0.006911
     4674.865938        0.006917
     4675.220993        0.006922
     4675.576062        0.006923
     4675.931145        0.006924
     4676.286242        0.006922
     4676.641354        0.006918
     4676.996479        0.006913
     4677.351620        0.006907
     4677.706774        0.006899
     4678.061943        0.006892
     4678.417126        0.006886
     4678.772323        0.006879
     4679.127535        0.006872
     4679.482761        0.006865
     4679.838001        0.006859
     4680.193255        0.006853
     4680.548524        0.006849
     4680.903807        0.006845
     4681.259104        0.006841
     4681.614416        0.006838
     4681.969742        0.006837
     4682.325082        0.006837
     4682.680437        0.006839
     4683.035805        0.006839
     4683.391188        0.006839
     4683.746586        0.006838
     4684.101997        0.006836
     4684.457423        0.006836
     4684.812863        0.006836
     4685.168318        0.006837
     4685.523786        0.006835
     4685.879269        0.006833
     4686.234767        0.006830
     4686.590278        0.006828
     4686.945804        0.006826
     4687.301344        0.006824
     4687.656899        0.006823
     4688.012467        0.006822
     4688.368050        0.006819
     4688.723648        0.006813
     4689.079259        0.006805
     4689.434885        0.006799
     4689.790525        0.006795
     4690.146180        0.006791
     4690.501848        0.006788
     4690.857531        0.006786
     4691.213229        0.006784
     4691.568940        0.006783
     4691.924666        0.006782
     4692.280406        0.006784
     4692.636161        0.006786
     4692.991929        0.006791
     4693.347712        0.006797
     4693.703510        0.006804
     4694.059321        0.006810
     4694.415147        0.006816
     4694.770987        0.006823
     4695.126841        0.006830
     4695.482710        0.006837
     4695.838593        0.006845
     4696.194490        0.006854
     4696.550402        0.006863
     4696.906328        0.006873
     4697.262268        0.006885
     4697.618222        0.006897
     4697.974191        0.006912
     4698.330174        0.006928
     4698.686171        0.006946
     4699.042183        0.006967
     4699.398208        0.006994
     4699.754249        0.007026
     4700.110303        0.007061
     4700.466372        0.007100
     4700.822455        0.007144
     4701.178552        0.007198
     4701.534663        0.007260
     4701.890789        0.007334
     4702.246929        0.007417
     4702.603084        0.007511
     4702.959252        0.007618
     4703.315435        0.007738
     4703.671632        0.007877
     4704.027844        0.008034
     4704.384070        0.008211
     4704.740310        0.008407
     4705.096564        0.008622
     4705.452833        0.008854
     4705.809116        0.009105
     4706.165413        0.009372
     4706.521725        0.009651
     4706.878050        0.009939
     4707.234390        0.010232
     4707.590745        0.010522
     4707.947113        0.010804
     4708.303496        0.011068
     4708.659894        0.011311
     4709.016305        0.011526
     4709.372731        0.011708
     4709.729171        0.011852
     4710.085625        0.011952
     4710.442094        0.012006
     4710.798577        0.012014
     4711.155074        0.011978
     4711.511585        0.011900
     4711.868111        0.011783
     4712.224651        0.011629
     4712.581206        0.011444
     4712.937774        0.011231
     4713.294357        0.011000
     4713.650954        0.010754
     4714.007566        0.010499
     4714.364192        0.010240
     4714.720832        0.009983
     4715.077486        0.009733
     4715.434155        0.009496
     4715.790838        0.009272
     4716.147535        0.009064
     4716.504246        0.008872
     4716.860972        0.008696
     4717.217712        0.008536
     4717.574466        0.008393
     4717.931235        0.008269
     4718.288018        0.008160
     4718.644815        0.008064
     4719.001626        0.007976
     4719.358452        0.007898
     4719.715292        0.007829
     4720.072146        0.007768
     4720.429015        0.007713
     4720.785898        0.007661
     4721.142795        0.007611
     4721.499707        0.007564
     4721.856632        0.007520
     4722.213572        0.007478
     4722.570527        0.007435
     4722.927495        0.007393
     4723.284478        0.007353
     4723.641475        0.007314
     4723.998487        0.007276
     4724.355512        0.007240
     4724.712552        0.007206
     4725.069607        0.007173
     4725.426675        0.007142
     4725.783758        0.007112
     4726.140855        0.007085
     4726.497967        0.007062
     4726.855092        0.007042
     4727.212232        0.007023
     4727.569387        0.007005
     4727.926555        0.006990
     4728.283738        0.006978
     4728.640935        0.006969
     4728.998147        0.006962
     4729.355372        0.006955
     4729.712612        0.006949
     4730.069867        0.006943
     4730.427135        0.006938
     4730.784418        0.006935
     4731.141715        0.006933
     4731.499027        0.006932
     4731.856352        0.006931
     4732.213692        0.006930
     4732.571047        0.006930
     4732.928415        0.006930
     4733.285798        0.006933
     4733.643195        0.006936
     4734.000607        0.006937
     4734.358032        0.006937
     4734.715472        0.006936
     4735.072927        0.006936
     4735.430395        0.006936
     4735.787878        0.006936
     4736.145375        0.006934
     4736.502886        0.006931
     4736.860412        0.006929
     4737.217952        0.006927
     4737.575506        0.006922
     4737.933075        0.006915
     4738.290658        0.006907
     4738.648255        0.006898
     4739.005866        0.006887
     4739.363492        0.006875
     4739.721132        0.006861
     4740.078786        0.006847
     4740.436455        0.006831
     4740.794137        0.006814
     4741.151834        0.006796
     4741.509546        0.006776
     4741.867271        0.006756
     4742.225011        0.006735
     4742.582766        0.006714
     4742.940534        0.006693
     4743.298317        0.006672
     4743.656114        0.006654
     4744.013925        0.006637
     4744.371751        0.006621
     4744.729591        0.006604
     4745.087445        0.006589
     4745.445314        0.006576
     4745.803197        0.006564
     4746.161094        0.006553
     4746.519005        0.006543
     4746.876931        0.006535
     4747.234871        0.006530
     4747.592825        0.006526
     4747.950793        0.006522
     4748.308776        0.006518
     4748.666773        0.006516
     4749.024784        0.006516
     4749.382810        0.006517
     4749.740850        0.006520
     4750.098904        0.006523
     4750.456973        0.006528
     4750.815055        0.006532
     4751.173153        0.006535
     4751.531264        0.006541
     4751.889390        0.006548
     4752.247529        0.006555
     4752.605684        0.006560
     4752.963852        0.006564
     4753.322035        0.006567
     4753.680232        0.006570
     4754.038443        0.006572
     4754.396669        0.006575
     4754.754909        0.006577
     4755.113163        0.006579
     4755.471431        0.006579
     4755.829714        0.006577
     4756.188011        0.006574
     4756.546323        0.006571
     4756.904648        0.006566
     4757.262988        0.006561
     4757.621342        0.006555
     4757.979711        0.006549
     4758.338093        0.006542
     4758.696490        0.006533
     4759.054902        0.006527
     4759.413327        0.006521
     4759.771767        0.006515
     4760.130221        0.006508
     4760.488690        0.006500
     4760.847173        0.006494
     4761.205670        0.006489
     4761.564181        0.006484
     4761.922707        0.006480
     4762.281246        0.006475
     4762.639801        0.006471
     4762.998369        0.006468
     4763.356952        0.006466
     4763.715549        0.006462
     4764.074160        0.006458
     4764.432786        0.006455
     4764.791426        0.006451
     4765.150080        0.006449
     4765.508748        0.006447
     4765.867431        0.006445
     4766.226128        0.006443
     4766.584839        0.006441
     4766.943565        0.006441
     4767.302305        0.006442
     4767.661059        0.006444
     4768.019827        0.006449
     4768.378610        0.006459
     4768.737407        0.006468
     4769.096218        0.006478
     4769.455044        0.006490
     4769.813884        0.006504
     4770.172738        0.006521
     4770.531606        0.006540
     4770.890489        0.006560
     4771.249386        0.006584
     4771.608297        0.006606
     4771.967223        0.006629
     4772.326162        0.006651
     4772.685117        0.006672
     4773.044085        0.006694
     4773.403068        0.006716
     4773.762065        0.006737
     4774.121076        0.006756
     4774.480101        0.006772
     4774.839141        0.006785
     4775.198195        0.006796
     4775.557264        0.006805
     4775.916346        0.006812
     4776.275443        0.006815
     4776.634555        0.006814
     4776.993680        0.006810
     4777.352820        0.006804
     4777.711974        0.006798
     4778.071143        0.006790
     4778.430325        0.006781
     4778.789522        0.006772
     4779.148733        0.006764
     4779.507959        0.006757
     4779.867199        0.006753
     4780.226453        0.006750
     4780.585721        0.006751
     4780.945004        0.006755
     4781.304301        0.006764
     4781.663612        0.006778
     4782.022938        0.006799
     4782.382277        0.006827
     4782.741631        0.006862
     4783.101000        0.006905
     4783.460383        0.006953
     4783.819779        0.007007
     4784.179191        0.007068
     4784.538616        0.007135
     4784.898056        0.007209
     4785.257510        0.007290
     4785.616978        0.007376
     4785.976461        0.007463
     4786.335958        0.007550
     4786.695469        0.007637
     4787.054995        0.007722
     4787.414535        0.007804
     4787.774089        0.007883
     4788.133657        0.007955
     4788.493240        0.008019
     4788.852836        0.008070
     4789.212448        0.008110
     4789.572073        0.008139
     4789.931713        0.008154
     4790.291367        0.008152
     4790.651035        0.008135
     4791.010718        0.008104
     4791.370415        0.008062
     4791.730126        0.008008
     4792.089852        0.007944
     4792.449591        0.007873
     4792.809345        0.007793
     4793.169114        0.007706
     4793.528896        0.007615
     4793.888693        0.007524
     4794.248504        0.007434
     4794.608330        0.007348
     4794.968170        0.007263
     4795.328024        0.007184
     4795.687892        0.007109
     4796.047775        0.007040
     4796.407672        0.006977
     4796.767583        0.006921
     4797.127508        0.006870
     4797.487448        0.006823
     4797.847402        0.006780
     4798.207370        0.006743
     4798.567353        0.006711
     4798.927350        0.006683
     4799.287361        0.006660
     4799.647386        0.006640
     4800.007426        0.006622
     4800.367480        0.006606
     4800.727548        0.006591
     4801.087631        0.006579
     4801.447728        0.006568
     4801.807839        0.006558
     4802.167965        0.006547
     4802.528104        0.006540
     4802.888258        0.006534
     4803.248427        0.006529
     4803.608609        0.006527
     4803.968806        0.006527
     4804.329017        0.006528
     4804.689243        0.006530
     4805.049482        0.006534
     4805.409736        0.006542
     4805.770005        0.006551
     4806.130287        0.006563
     4806.490584        0.006577
     4806.850895        0.006594
     4807.211221        0.006614
     4807.571560        0.006638
     4807.931914        0.006667
     4808.292283        0.006698
     4808.652665        0.006730
     4809.013062        0.006762
     4809.373473        0.006797
     4809.733899        0.006838
     4810.094338        0.006883
     4810.454792        0.006928
     4810.815261        0.006971
     4811.175743        0.007013
     4811.536240        0.007053
     4811.896751        0.007090
     4812.257277        0.007122
     4812.617816        0.007151
     4812.978370        0.007177
     4813.338938        0.007198
     4813.699521        0.007211
     4814.060118        0.007221
     4814.420729        0.007225
     4814.781354        0.007226
     4815.141994        0.007221
     4815.502648        0.007214
     4815.863316        0.007206
     4816.223999        0.007197
     4816.584696        0.007188
     4816.945407        0.007180
     4817.306132        0.007172
     4817.666872        0.007167
     4818.027626        0.007162
     4818.388394        0.007160
     4818.749177        0.007161
     4819.109973        0.007166
     4819.470784        0.007173
     4819.831610        0.007181
     4820.192450        0.007190
     4820.553303        0.007198
     4820.914172        0.007206
     4821.275054        0.007212
     4821.635951        0.007215
     4821.996862        0.007215
     4822.357788        0.007211
     4822.718727        0.007204
     4823.079681        0.007191
     4823.440649        0.007174
     4823.801632        0.007152
     4824.162629        0.007127
     4824.523640        0.007098
     4824.884665        0.007065
     4825.245705        0.007030
     4825.606759        0.006993
     4825.967827        0.006955
     4826.328909        0.006915
     4826.690006        0.006875
     4827.051117        0.006835
     4827.412243        0.006797
     4827.773382        0.006759
     4828.134536        0.006722
     4828.495704        0.006686
     4828.856887        0.006654
     4829.218084        0.006627
     4829.579295        0.006602
     4829.940520        0.006579
     4830.301760        0.006555
     4830.663014        0.006536
     4831.024282        0.006521
     4831.385564        0.006507
     4831.746861        0.006494
     4832.108172        0.006483
     4832.469497        0.006474
     4832.830837        0.006467
     4833.192191        0.006462
     4833.553559        0.006458
     4833.914942        0.006453
     4834.276338        0.006447
     4834.637749        0.006444
     4834.999175        0.006444
     4835.360614        0.006445
     4835.722068        0.006445
     4836.083536        0.006447
     4836.445019        0.006447
     4836.806516        0.006446
     4837.168027        0.006447
     4837.529552        0.006451
     4837.891092        0.006457
     4838.252646        0.006463
     4838.614214        0.006467
     4838.975796        0.006472
     4839.337393        0.006477
     4839.699004        0.006484
     4840.060629        0.006491
     4840.422269        0.006499
     4840.783923        0.006507
     4841.145591        0.006513
     4841.507273        0.006518
     4841.868970        0.006522
     4842.230681        0.006528
     4842.592406        0.006535
     4842.954146        0.006541
     4843.315900        0.006545
     4843.677668        0.006550
     4844.039450        0.006555
     4844.401247        0.006561
     4844.763058        0.006567
     4845.124883        0.006574
     4845.486723        0.006582
     4845.848577        0.006592
     4846.210445        0.006603
     4846.572327        0.006616
     4846.934224        0.006632
     4847.296135        0.006654
     4847.658060        0.006678
     4848.020000        0.006706
     4848.381954        0.006737
     4848.743922        0.006775
     4849.105904        0.006818
     4849.467901        0.006869
     4849.829912        0.006926
     4850.191937        0.006988
     4850.553977        0.007054
     4850.916031        0.007127
     4851.278099        0.007207
     4851.640181        0.007291
     4852.002278        0.007376
     4852.364389        0.007463
     4852.726514        0.007548
     4853.088654        0.007632
     4853.450808        0.007715
     4853.812976        0.007792
     4854.175158        0.007861
     4854.537355        0.007918
     4854.899566        0.007964
     4855.261791        0.007998
     4855.624031        0.008018
     4855.986285        0.008026
     4856.348553        0.008022
     4856.710835        0.008002
     4857.073132        0.007969
     4857.435443        0.007922
     4857.797768        0.007867
     4858.160107        0.007804
     4858.522461        0.007734
     4858.884829        0.007657
     4859.247212        0.007576
     4859.609608        0.007493
     4859.972019        0.007411
     4860.334445        0.007329
     4860.696884        0.007248
     4861.059338        0.007170
     4861.421806        0.007095
     4861.784288        0.007025
     4862.146785        0.006959
     4862.509296        0.006899
     4862.871821        0.006843
     4863.234361        0.006794
     4863.596915        0.006750
     4863.959483        0.006709
     4864.322065        0.006671
     4864.684662        0.006638
     4865.047273        0.006608
     4865.409898        0.006583
     4865.772537        0.006560
     4866.135191        0.006539
     4866.497859        0.006519
     4866.860542        0.006499
     4867.223238        0.006481
     4867.585949        0.006465
     4867.948674        0.006452
     4868.311414        0.006440
     4868.674168        0.006427
     4869.036936        0.006412
     4869.399718        0.006397
     4869.762515        0.006384
     4870.125326        0.006374
     4870.488151        0.006363
     4870.850990        0.006351
     4871.213844        0.006339
     4871.576712        0.006330
     4871.939594        0.006322
     4872.302491        0.006313
     4872.665402        0.006304
     4873.028327        0.006295
     4873.391267        0.006287
     4873.754220        0.006281
     4874.117188        0.006276
     4874.480171        0.006271
     4874.843167        0.006265
     4875.206178        0.006263
     4875.569203        0.006261
     4875.932243        0.006259
     4876.295297        0.006257
     4876.658365        0.006253
     4877.021447        0.006250
     4877.384544        0.006248
     4877.747655        0.006249
     4878.110780        0.006251
     4878.473919        0.006252
     4878.837073        0.006253
     4879.200241        0.006255
     4879.563423        0.006258
     4879.926620        0.006261
     4880.289831        0.006264
     4880.653056        0.006266
     4881.016295        0.006269
     4881.379549        0.006271
     4881.742817        0.006274
     4882.106099        0.006278
     4882.469396        0.006282
     4882.832707        0.006287
     4883.196032        0.006289
     4883.559371        0.006292
     4883.922725        0.006294
     4884.286093        0.006296
     4884.649475        0.006298
     4885.012872        0.006302
     4885.376283        0.006307
     4885.739708        0.006312
     4886.103148        0.006316
     4886.466601        0.006319
     4886.830069        0.006322
     4887.193552        0.006326
     4887.557048        0.006330
     4887.920559        0.006335
     4888.284084        0.006339
     4888.647623        0.006343
     4889.011177        0.006347
     4889.374745        0.006352
     4889.738327        0.006360
     4890.101924        0.006366
     4890.465535        0.006370
     4890.829160        0.006372
     4891.192799        0.006375
     4891.556453        0.006377
     4891.920121        0.006378
     4892.283803        0.006376
     4892.647500        0.006374
     4893.011211        0.006370
     4893.374936        0.006366
     4893.738675        0.006356
     4894.102429        0.006344
     4894.466197        0.006331
     4894.829979        0.006318
     4895.193776        0.006306
     4895.557587        0.006291
     4895.921412        0.006273
     4896.285251        0.006255
     4896.649105        0.006238
     4897.012973        0.006224
     4897.376855        0.006209
     4897.740752        0.006193
     4898.104662        0.006177
     4898.468587        0.006160
     4898.832527        0.006144
     4899.196480        0.006131
     4899.560448        0.006119
     4899.924431        0.006108
     4900.288427        0.006098
     4900.652438        0.006089
     4901.016463        0.006082
     4901.380503        0.006076
     4901.744556        0.006070
     4902.108624        0.006066
     4902.472706        0.006062
     4902.836803        0.006058
     4903.200914        0.006054
     4903.565039        0.006052
     4903.929178        0.006052
     4904.293332        0.006051
     4904.657500        0.006051
     4905.021682        0.006050
     4905.385878        0.006051
     4905.750089        0.006053
     4906.114314        0.006055
     4906.478554        0.006057
     4906.842807        0.006058
     4907.207075        0.006060
     4907.571357        0.006063
     4907.935654        0.006067
     4908.299965        0.006071
     4908.664290        0.006072
     4909.028629        0.006073
     4909.392983        0.006075
     4909.757351        0.006080
     4910.121733        0.006085
     4910.486129        0.006090
     4910.850540        0.006093
     4911.214965        0.006097
     4911.579405        0.006100
     4911.943858        0.006103
     4912.308326        0.006106
     4912.672808        0.006110
     4913.037305        0.006114
     4913.401816        0.006118
     4913.766341        0.006120
     4914.130880        0.006124
     4914.495434        0.006129
     4914.860001        0.006135
     4915.224584        0.006140
     4915.589180        0.006143
     4915.953791        0.006146
     4916.318416        0.006150
     4916.683055        0.006155
     4917.047709        0.006161
     4917.412377        0.006167
     4917.777059        0.006173
     4918.141755        0.006177
     4918.506466        0.006179
     4918.871191        0.006183
     4919.235930        0.006187
     4919.600684        0.006191
     4919.965452        0.006195
     4920.330234        0.006198
     4920.695031        0.006200
     4921.059841        0.006200
     4921.424666        0.006201
     4921.789506        0.006202
     4922.154359        0.006203
     4922.519227        0.006205
     4922.884109        0.006205
     4923.249006        0.006205
     4923.613916        0.006204
     4923.978841        0.006203
     4924.343781        0.006201
     4924.708734        0.006198
     4925.073702        0.006194
     4925.438684        0.006192
     4925.803681        0.006190
     4926.168691        0.006187
     4926.533716        0.006183
     4926.898756        0.006179
     4927.263809        0.006176
     4927.628877        0.006175
     4927.993959        0.006178
     4928.359056        0.006179
     4928.724166        0.006180
     4929.089291        0.006181
     4929.454431        0.006184
     4929.819584        0.006188
     4930.184752        0.006194
     4930.549934        0.006201
     4930.915131        0.006209
     4931.280341        0.006220
     4931.645566        0.006231
     4932.010806        0.006243
     4932.376059        0.006256
     4932.741327        0.006270
     4933.106609        0.006285
     4933.471906        0.006300
     4933.837216        0.006314
     4934.202541        0.006330
     4934.567881        0.006343
     4934.933234        0.006353
     4935.298602        0.006361
     4935.663984        0.006367
     4936.029380        0.006373
     4936.394791        0.006377
     4936.760216        0.006379
     4937.125655        0.006377
     4937.491109        0.006372
     4937.856577        0.006366
     4938.222059        0.006357
     4938.587555        0.006346
     4938.953066        0.006335
     4939.318591        0.006322
     4939.684130        0.006307
     4940.049684        0.006292
     4940.415251        0.006276
     4940.780833        0.006261
     4941.146430        0.006246
     4941.512041        0.006231
     4941.877665        0.006219
     4942.243305        0.006207
     4942.608958        0.006197
     4942.974626        0.006187
     4943.340308        0.006177
     4943.706004        0.006166
     4944.071715        0.006156
     4944.437440        0.006148
     4944.803179        0.006140
     4945.168933        0.006131
     4945.534701        0.006121
     4945.900483        0.006113
     4946.266279        0.006106
     4946.632090        0.006099
     4946.997915        0.006094
     4947.363754        0.006088
     4947.729607        0.006084
     4948.095475        0.006079
     4948.461357        0.006075
     4948.827254        0.006072
     4949.193164        0.006070
     4949.559089        0.006069
     4949.925028        0.006070
     4950.290982        0.006072
     4950.656950        0.006077
     4951.022932        0.006084
     4951.388928        0.006092
     4951.754939        0.006101
     4952.120964        0.006111
     4952.487003        0.006121
     4952.853056        0.006134
     4953.219124        0.006150
     4953.585206        0.006168
     4953.951302        0.006188
     4954.317413        0.006209
     4954.683538        0.006232
     4955.049677        0.006256
     4955.415831        0.006277
     4955.781998        0.006300
     4956.148180        0.006323
     4956.514377        0.006346
     4956.880587        0.006368
     4957.246812        0.006387
     4957.613051        0.006403
     4957.979305        0.006416
     4958.345573        0.006425
     4958.711855        0.006432
     4959.078151        0.006436
     4959.444461        0.006438
     4959.810786        0.006436
     4960.177126        0.006432
     4960.543479        0.006426
     4960.909847        0.006419
     4961.276229        0.006410
     4961.642625        0.006400
     4962.009036        0.006389
     4962.375461        0.006379
     4962.741900        0.006368
     4963.108353        0.006357
     4963.474821        0.006347
     4963.841303        0.006338
     4964.207799        0.006330
     4964.574310        0.006322
     4964.940835        0.006315
     4965.307374        0.006307
     4965.673927        0.006300
     4966.040495        0.006291
     4966.407077        0.006283
     4966.773673        0.006275
     4967.140284        0.006266
     4967.506909        0.006256
     4967.873548        0.006246
     4968.240201        0.006235
     4968.606869        0.006222
     4968.973551        0.006209
     4969.340247        0.006196
     4969.706958        0.006180
     4970.073683        0.006164
     4970.440422        0.006149
     4970.807175        0.006135
     4971.173943        0.006121
     4971.540725        0.006106
     4971.907521        0.006091
     4972.274332        0.006076
     4972.641157        0.006063
     4973.007996        0.006050
     4973.374849        0.006041
     4973.741717        0.006030
     4974.108599        0.006021
     4974.475495        0.006011
     4974.842406        0.006003
     4975.209330        0.005996
     4975.576270        0.005991
     4975.943223        0.005986
     4976.310191        0.005982
     4976.677173        0.005979
     4977.044169        0.005978
     4977.411179        0.005977
     4977.778204        0.005975
     4978.145243        0.005973
     4978.512297        0.005971
     4978.879364        0.005970
     4979.246446        0.005968
     4979.613543        0.005967
     4979.980653        0.005968
     4980.347778        0.005969
     4980.714917        0.005971
     4981.082070        0.005973
     4981.449238        0.005977
     4981.816420        0.005979
     4982.183616        0.005982
     4982.550827        0.005985
     4982.918052        0.005987
     4983.285291        0.005988
     4983.652544        0.005989
     4984.019812        0.005990
     4984.387094        0.005991
     4984.754390        0.005993
     4985.121700        0.005995
     4985.489025        0.005997
     4985.856364        0.005997
     4986.223718        0.005996
     4986.591085        0.005992
     4986.958467        0.005989
     4987.325863        0.005987
     4987.693274        0.005984
     4988.060699        0.005981
     4988.428138        0.005979
     4988.795591        0.005976
     4989.163059        0.005974
     4989.530541        0.005973
     4989.898037        0.005972
     4990.265547        0.005970
     4990.633072        0.005968
     4991.000611        0.005967
     4991.368165        0.005969
     4991.735732        0.005972
     4992.103314        0.005976
     4992.470910        0.005980
     4992.838521        0.005986
     4993.206146        0.005992
     4993.573785        0.005997
     4993.941438        0.006000
     4994.309106        0.006002
     4994.676787        0.006005
     4995.044484        0.006007
     4995.412194        0.006010
     4995.779919        0.006010
     4996.147658        0.006010
     4996.515411        0.006007
     4996.883179        0.006005
     4997.250961        0.006002
     4997.618757        0.005998
     4997.986567        0.005994
     4998.354392        0.005990
     4998.722231        0.005984
     4999.090085        0.005978
     4999.457952        0.005971
     4999.825834        0.005963
     5000.193730        0.005956
     5000.561641        0.005948
     5000.929565        0.005942
     5001.297504        0.005936
     5001.665458        0.005930
     5002.033425        0.005923
     5002.401407        0.005918
     5002.769403        0.005912
     5003.137414        0.005907
     5003.505439        0.005899
     5003.873478        0.005890
     5004.241531        0.005881
     5004.609598        0.005872
     5004.977680        0.005863
     5005.345776        0.005855
     5005.713887        0.005847
     5006.082012        0.005839
     5006.450151        0.005831
     5006.818304        0.005823
     5007.186472        0.005815
     5007.554653        0.005808
     5007.922850        0.005801
     5008.291060        0.005794
     5008.659285        0.005786
     5009.027524        0.005780
     5009.395777        0.005777
     5009.764045        0.005774
     5010.132326        0.005771
     5010.500623        0.005768
     5010.868933        0.005767
     5011.237258        0.005765
     5011.605597        0.005763
     5011.973950        0.005760
     5012.342317        0.005759
     5012.710699        0.005759
     5013.079095        0.005760
     5013.447506        0.005762
     5013.815931        0.005765
     5014.184370        0.005767
     5014.552823        0.005769
     5014.921290        0.005773
     5015.289772        0.005776
     5015.658268        0.005780
     5016.026779        0.005783
     5016.395303        0.005786
     5016.763842        0.005790
     5017.132396        0.005794
     5017.500963        0.005799
     5017.869545        0.005806
     5018.238141        0.005811
     5018.606751        0.005816
     5018.975376        0.005820
     5019.344015        0.005823
     5019.712668        0.005825
     5020.081336        0.005827
     5020.450018        0.005828
     5020.818714        0.005827
     5021.187424        0.005828
     5021.556149        0.005829
     5021.924888        0.005828
     5022.293641        0.005824
     5022.662409        0.005820
     5023.031190        0.005818
     5023.399986        0.005815
     5023.768797        0.005812
     5024.137622        0.005809
     5024.506460        0.005805
     5024.875314        0.005801
     5025.244181        0.005797
     5025.613063        0.005796
     5025.981959        0.005795
     5026.350869        0.005796
     5026.719794        0.005795
     5027.088733        0.005795
     5027.457686        0.005794
     5027.826654        0.005794
     5028.195636        0.005795
     5028.564632        0.005798
     5028.933642        0.005800
     5029.302667        0.005803
     5029.671706        0.005804
     5030.040759        0.005807
     5030.409826        0.005809
     5030.778908        0.005811
     5031.148004        0.005814
     5031.517114        0.005817
     5031.886239        0.005821
     5032.255378        0.005824
     5032.624531        0.005828
     5032.993699        0.005833
     5033.362880        0.005839
     5033.732076        0.005846
     5034.101287        0.005853
     5034.470511        0.005863
     5034.839750        0.005873
     5035.209004        0.005885
     5035.578271        0.005899
     5035.947553        0.005916
     5036.316849        0.005937
     5036.686159        0.005959
     5037.055484        0.005986
     5037.424823        0.006017
     5037.794176        0.006049
     5038.163543        0.006083
     5038.532925        0.006120
     5038.902321        0.006159
     5039.271731        0.006199
     5039.641156        0.006237
     5040.010595        0.006274
     5040.380048        0.006310
     5040.749516        0.006343
     5041.118997        0.006370
     5041.488493        0.006390
     5041.858004        0.006402
     5042.227528        0.006406
     5042.597067        0.006404
     5042.966620        0.006398
     5043.336188        0.006387
     5043.705769        0.006371
     5044.075365        0.006347
     5044.444976        0.006318
     5044.814600        0.006285
     5045.184239        0.006251
     5045.553892        0.006216
     5045.923560        0.006182
     5046.293242        0.006150
     5046.662938        0.006118
     5047.032648        0.006089
     5047.402372        0.006063
     5047.772111        0.006040
     5048.141864        0.006020
     5048.511632        0.006003
     5048.881414        0.005989
     5049.251210        0.005977
     5049.621020        0.005967
     5049.990844        0.005959
     5050.360683        0.005954
     5050.730536        0.005949
     5051.100404        0.005945
     5051.470286        0.005942
     5051.840182        0.005940
     5052.210092        0.005938
     5052.580016        0.005937
     5052.949955        0.005938
     5053.319908        0.005939
     5053.689876        0.005941
     5054.059858        0.005944
     5054.429853        0.005946
     5054.799864        0.005948
     5055.169888        0.005952
     5055.539927        0.005956
     5055.909980        0.005960
     5056.280048        0.005964
     5056.650129        0.005970
     5057.020225        0.005976
     5057.390336        0.005984
     5057.760460        0.005992
     5058.130599        0.006000
     5058.500752        0.006010
     5058.870919        0.006020
     5059.241101        0.006031
     5059.611297        0.006043
     5059.981507        0.006057
     5060.351732        0.006071
     5060.721971        0.006087
     5061.092224        0.006102
     5061.462491        0.006117
     5061.832773        0.006132
     5062.203069        0.006149
     5062.573379        0.006167
     5062.943704        0.006184
     5063.314042        0.006202
     5063.684395        0.006220
     5064.054763        0.006238
     5064.425145        0.006255
     5064.795540        0.006271
     5065.165951        0.006286
     5065.536375        0.006297
     5065.906814        0.006306
     5066.277267        0.006311
     5066.647734        0.006313
     5067.018216        0.006314
     5067.388712        0.006310
     5067.759222        0.006303
     5068.129747        0.006293
     5068.500286        0.006281
     5068.870839        0.006267
     5069.241406        0.006250
     5069.611988        0.006232
     5069.982584        0.006211
     5070.353194        0.006191
     5070.723818        0.006172
     5071.094457        0.006154
     5071.465110        0.006135
     5071.835777        0.006116
     5072.206459        0.006097
     5072.577155        0.006080
     5072.947865        0.006062
     5073.318590        0.006046
     5073.689329        0.006030
     5074.060082        0.006014
     5074.430849        0.005998
     5074.801631        0.005984
     5075.172426        0.005971
     5075.543237        0.005959
     5075.914061        0.005947
     5076.284900        0.005935
     5076.655753        0.005923
     5077.026620        0.005911
     5077.397502        0.005900
     5077.768398        0.005889
     5078.139308        0.005879
     5078.510232        0.005868
     5078.881171        0.005857
     5079.252124        0.005848
     5079.623092        0.005839
     5079.994073        0.005831
     5080.365069        0.005822
     5080.736079        0.005814
     5081.107104        0.005807
     5081.478142        0.005800
     5081.849195        0.005794
     5082.220263        0.005788
     5082.591344        0.005784
     5082.962440        0.005781
     5083.333550        0.005779
     5083.704675        0.005777
     5084.075814        0.005774
     5084.446967        0.005773
     5084.818134        0.005774
     5085.189316        0.005776
     5085.560511        0.005776
     5085.931722        0.005777
     5086.302946        0.005780
     5086.674185        0.005783
     5087.045438        0.005785
     5087.416705        0.005789
     5087.787987        0.005793
     5088.159282        0.005797
     5088.530593        0.005799
     5088.901917        0.005802
     5089.273256        0.005805
     5089.644609        0.005806
     5090.015976        0.005807
     5090.387358        0.005809
     5090.758754        0.005812
     5091.130164        0.005814
     5091.501588        0.005817
     5091.873027        0.005819
     5092.244480        0.005822
     5092.615947        0.005825
     5092.987429        0.005829
     5093.358924        0.005834
     5093.730435        0.005841
     5094.101959        0.005850
     5094.473498        0.005860
     5094.845051        0.005872
     5095.216618        0.005882
     5095.588200        0.005894
     5095.959795        0.005905
     5096.331405        0.005920
     5096.703030        0.005937
     5097.074669        0.005954
     5097.446322        0.005970
     5097.817989        0.005987
     5098.189670        0.006005
     5098.561366        0.006024
     5098.933076        0.006042
     5099.304801        0.006058
     5099.676539        0.006075
     5100.048292        0.006091
     5100.420060        0.006105
     5100.791841        0.006117
     5101.163637        0.006129
     5101.535447        0.006140
     5101.907271        0.006150
     5102.279110        0.006158
     5102.650963        0.006164
     5103.022830        0.006168
     5103.394712        0.006170
     5103.766608        0.006170
     5104.138518        0.006169
     5104.510442        0.006169
     5104.882381        0.006168
     5105.254334        0.006166
     5105.626301        0.006165
     5105.998282        0.006162
     5106.370278        0.006158
     5106.742288        0.006152
     5107.114313        0.006147
     5107.486351        0.006141
     5107.858404        0.006135
     5108.230472        0.006129
     5108.602553        0.006121
     5108.974649        0.006112
     5109.346759        0.006104
     5109.718883        0.006094
     5110.091022        0.006083
     5110.463175        0.006071
     5110.835342        0.006059
     5111.207524        0.006045
     5111.579719        0.006029
     5111.951929        0.006012
     5112.324154        0.005997
     5112.696392        0.005982
     5113.068645        0.005966
     5113.440913        0.005949
     5113.813194        0.005932
     5114.185490        0.005918
     5114.557800        0.005903
     5114.930124        0.005889
     5115.302463        0.005874
     5115.674816        0.005860
     5116.047183        0.005848
     5116.419564        0.005837
     5116.791960        0.005826
     5117.164370        0.005815
     5117.536795        0.005804
     5117.909233        0.005794
     5118.281686        0.005786
     5118.654153        0.005779
     5119.026635        0.005772
     5119.399131        0.005764
     5119.771641        0.005756
     5120.144165        0.005749
     5120.516704        0.005743
     5120.889256        0.005737
     5121.261824        0.005733
     5121.634405        0.005730
     5122.007001        0.005727
     5122.379611        0.005724
     5122.752235        0.005723
     5123.124874        0.005722
     5123.497527        0.005722
     5123.870194        0.005723
     5124.242875        0.005726
     5124.615571        0.005730
     5124.988281        0.005733
     5125.361005        0.005735
     5125.733744        0.005734
     5126.106497        0.005734
     5126.479264        0.005735
     5126.852045        0.005738
     5127.224841        0.005740
     5127.597651        0.005742
     5127.970475        0.005743
     5128.343314        0.005743
     5128.716167        0.005743
     5129.089034        0.005743
     5129.461915        0.005744
     5129.834811        0.005746
     5130.207721        0.005748
     5130.580645        0.005750
     5130.953584        0.005751
     5131.326537        0.005750
     5131.699504        0.005750
     5132.072485        0.005751
     5132.445481        0.005751
     5132.818491        0.005749
     5133.191515        0.005747
     5133.564554        0.005746
     5133.937607        0.005746
     5134.310674        0.005744
     5134.683755        0.005742
     5135.056851        0.005740
     5135.429961        0.005739
     5135.803085        0.005738
     5136.176224        0.005736
     5136.549377        0.005735
     5136.922544        0.005733
     5137.295725        0.005731
     5137.668921        0.005729
     5138.042131        0.005729
     5138.415355        0.005730
     5138.788594        0.005730
     5139.161847        0.005730
     5139.535114        0.005731
     5139.908395        0.005732
     5140.281691        0.005732
     5140.655001        0.005732
     5141.028325        0.005729
     5141.401664        0.005728
     5141.775016        0.005727
     5142.148384        0.005727
     5142.521765        0.005725
     5142.895161        0.005722
     5143.268571        0.005719
     5143.641995        0.005717
     5144.015433        0.005715
     5144.388886        0.005713
     5144.762353        0.005709
     5145.135835        0.005705
     5145.509330        0.005699
     5145.882840        0.005692
     5146.256364        0.005687
     5146.629903        0.005681
     5147.003456        0.005676
     5147.377023        0.005670
     5147.750604        0.005665
     5148.124200        0.005659
     5148.497810        0.005653
     5148.871434        0.005647
     5149.245073        0.005642
     5149.618725        0.005637
     5149.992392        0.005633
     5150.366074        0.005629
     5150.739769        0.005626
     5151.113479        0.005624
     5151.487204        0.005623
     5151.860942        0.005622
     5152.234695        0.005621
     5152.608462        0.005622
     5152.982243        0.005624
     5153.356039        0.005626
     5153.729849        0.005628
     5154.103673        0.005630
     5154.477512        0.005634
     5154.851364        0.005636
     5155.225231        0.005637
     5155.599113        0.005636
     5155.973008        0.005636
     5156.346918        0.005636
     5156.720843        0.005635
     5157.094781        0.005635
     5157.468734        0.005634
     5157.842701        0.005631
     5158.216682        0.005628
     5158.590678        0.005624
     5158.964688        0.005619
     5159.338712        0.005614
     5159.712750        0.005608
     5160.086803        0.005604
     5160.460870        0.005602
     5160.834951        0.005601
     5161.209047        0.005599
     5161.583157        0.005596
     5161.957281        0.005594
     5162.331420        0.005594
     5162.705572        0.005592
     5163.079739        0.005591
     5163.453921        0.005591
     5163.828116        0.005592
     5164.202326        0.005595
     5164.576550        0.005599
     5164.950789        0.005605
     5165.325042        0.005612
     5165.699309        0.005619
     5166.073590        0.005629
     5166.447886        0.005641
     5166.822195        0.005654
     5167.196520        0.005667
     5167.570858        0.005680
     5167.945211        0.005692
     5168.319578        0.005704
     5168.693959        0.005715
     5169.068355        0.005726
     5169.442765        0.005734
     5169.817189        0.005740
     5170.191627        0.005745
     5170.566080        0.005751
     5170.940547        0.005754
     5171.315028        0.005755
     5171.689524        0.005754
     5172.064034        0.005755
     5172.438558        0.005756
     5172.813096        0.005755
     5173.187649        0.005753
     5173.562216        0.005750
     5173.936797        0.005748
     5174.311393        0.005745
     5174.686003        0.005743
     5175.060627        0.005743
     5175.435265        0.005743
     5175.809918        0.005743
     5176.184585        0.005743
     5176.559266        0.005744
     5176.933962        0.005745
     5177.308671        0.005744
     5177.683396        0.005743
     5178.058134        0.005743
     5178.432887        0.005744
     5178.807654        0.005745
     5179.182435        0.005745
     5179.557230        0.005743
     5179.932040        0.005738
     5180.306864        0.005733
     5180.681703        0.005727
     5181.056556        0.005722
     5181.431422        0.005717
     5181.806304        0.005712
     5182.181199        0.005706
     5182.556109        0.005700
     5182.931033        0.005693
     5183.305972        0.005688
     5183.680924        0.005683
     5184.055891        0.005679
     5184.430872        0.005676
     5184.805868        0.005673
     5185.180878        0.005670
     5185.555902        0.005667
     5185.930940        0.005662
     5186.305993        0.005659
     5186.681060        0.005657
     5187.056141        0.005656
     5187.431237        0.005655
     5187.806347        0.005654
     5188.181471        0.005652
     5188.556609        0.005650
     5188.931762        0.005649
     5189.306929        0.005649
     5189.682110        0.005650
     5190.057305        0.005650
     5190.432515        0.005649
     5190.807739        0.005649
     5191.182978        0.005648
     5191.558230        0.005648
     5191.933497        0.005647
     5192.308778        0.005647
     5192.684074        0.005646
     5193.059384        0.005644
     5193.434708        0.005641
     5193.810046        0.005638
     5194.185399        0.005634
     5194.560766        0.005629
     5194.936147        0.005625
     5195.311542        0.005621
     5195.686952        0.005618
     5196.062376        0.005614
     5196.437815        0.005608
     5196.813267        0.005602
     5197.188734        0.005597
     5197.564215        0.005593
     5197.939711        0.005590
     5198.315221        0.005585
     5198.690745        0.005580
     5199.066283        0.005576
     5199.441836        0.005573
     5199.817402        0.005569
     5200.192984        0.005565
     5200.568579        0.005561
     5200.944189        0.005557
     5201.319813        0.005554
     5201.695451        0.005553
     5202.071104        0.005552
     5202.446771        0.005551
     5202.822452        0.005549
     5203.198147        0.005549
     5203.573857        0.005548
     5203.949581        0.005546
     5204.325320        0.005544
     5204.701072        0.005541
     5205.076839        0.005539
     5205.452620        0.005539
     5205.828416        0.005538
     5206.204225        0.005538
     5206.580049        0.005536
     5206.955888        0.005535
     5207.331740        0.005533
     5207.707607        0.005532
     5208.083488        0.005528
     5208.459384        0.005526
     5208.835294        0.005525
     5209.211218        0.005524
     5209.587156        0.005522
     5209.963108        0.005520
     5210.339075        0.005516
     5210.715057        0.005513
     5211.091052        0.005512
     5211.467062        0.005511
     5211.843086        0.005511
     5212.219124        0.005510
     5212.595177        0.005509
     5212.971243        0.005508
     5213.347325        0.005508
     5213.723420        0.005508
     5214.099530        0.005510
     5214.475654        0.005512
     5214.851792        0.005516
     5215.227945        0.005521
     5215.604111        0.005525
     5215.980293        0.005530
     5216.356488        0.005534
     5216.732698        0.005539
     5217.108922        0.005544
     5217.485160        0.005550
     5217.861412        0.005553
     5218.237679        0.005555
     5218.613960        0.005556
     5218.990256        0.005559
     5219.366566        0.005562
     5219.742890        0.005564
     5220.119228        0.005565
     5220.495580        0.005567
     5220.871947        0.005569
     5221.248328        0.005571
     5221.624724        0.005572
     5222.001133        0.005570
     5222.377557        0.005568
     5222.753996        0.005566
     5223.130448        0.005566
     5223.506915        0.005567
     5223.883396        0.005567
     5224.259892        0.005567
     5224.636401        0.005566
     5225.012925        0.005566
     5225.389463        0.005567
     5225.766016        0.005568
     5226.142583        0.005568
     5226.519164        0.005569
     5226.895759        0.005570
     5227.272369        0.005572
     5227.648993        0.005574
     5228.025631        0.005576
     5228.402284        0.005577
     5228.778950        0.005578
     5229.155632        0.005580
     5229.532327        0.005581
     5229.909037        0.005580
     5230.285761        0.005579
     5230.662499        0.005578
     5231.039251        0.005576
     5231.416018        0.005574
     5231.792799        0.005569
     5232.169595        0.005564
     5232.546404        0.005559
     5232.923228        0.005553
     5233.300066        0.005547
     5233.676919        0.005540
     5234.053786        0.005534
     5234.430667        0.005528
     5234.807562        0.005522
     5235.184472        0.005514
     5235.561396        0.005508
     5235.938334        0.005504
     5236.315286        0.005501
     5236.692253        0.005496
     5237.069234        0.005490
     5237.446230        0.005485
     5237.823239        0.005482
     5238.200263        0.005479
     5238.577301        0.005479
     5238.954354        0.005478
     5239.331421        0.005478
     5239.708502        0.005480
     5240.085597        0.005481
     5240.462707        0.005483
     5240.839830        0.005485
     5241.216969        0.005489
     5241.594121        0.005495
     5241.971288        0.005500
     5242.348469        0.005506
     5242.725664        0.005511
     5243.102874        0.005519
     5243.480098        0.005526
     5243.857336        0.005533
     5244.234588        0.005539
     5244.611855        0.005545
     5244.989136        0.005551
     5245.366432        0.005557
     5245.743741        0.005561
     5246.121065        0.005564
     5246.498403        0.005567
     5246.875756        0.005570
     5247.253122        0.005572
     5247.630503        0.005573
     5248.007899        0.005572
     5248.385308        0.005570
     5248.762732        0.005568
     5249.140170        0.005565
     5249.517623        0.005562
     5249.895090        0.005558
     5250.272571        0.005553
     5250.650066        0.005548
     5251.027576        0.005545
     5251.405099        0.005540
     5251.782638        0.005535
     5252.160190        0.005530
     5252.537757        0.005525
     5252.915338        0.005522
     5253.292933        0.005518
     5253.670543        0.005513
     5254.048166        0.005508
     5254.425805        0.005505
     5254.803457        0.005502
     5255.181124        0.005498
     5255.558805        0.005492
     5255.936500        0.005487
     5256.314210        0.005482
     5256.691934        0.005479
     5257.069672        0.005477
     5257.447424        0.005475
     5257.825191        0.005472
     5258.202972        0.005468
     5258.580767        0.005464
     5258.958577        0.005461
     5259.336400        0.005458
     5259.714239        0.005457
     5260.092091        0.005456
     5260.469958        0.005455
     5260.847839        0.005454
     5261.225734        0.005455
     5261.603644        0.005456
     5261.981567        0.005455
     5262.359505        0.005455
     5262.737458        0.005456
     5263.115425        0.005457
     5263.493406        0.005458
     5263.871401        0.005458
     5264.249410        0.005458
     5264.627434        0.005460
     5265.005472        0.005462
     5265.383525        0.005465
     5265.761591        0.005468
     5266.139672        0.005471
     5266.517768        0.005472
     5266.895877        0.005474
     5267.274001        0.005476
     5267.652139        0.005478
     5268.030291        0.005480
     5268.408458        0.005482
     5268.786639        0.005486
     5269.164834        0.005490
     5269.543044        0.005494
     5269.921268        0.005498
     5270.299506        0.005500
     5270.677758        0.005502
     5271.056025        0.005504
     5271.434306        0.005505
     5271.812601        0.005508
     5272.190910        0.005512
     5272.569234        0.005517
     5272.947572        0.005520
     5273.325925        0.005522
     5273.704291        0.005522
     5274.082672        0.005524
     5274.461068        0.005527
     5274.839477        0.005530
     5275.217901        0.005533
     5275.596339        0.005536
     5275.974791        0.005539
     5276.353258        0.005544
     5276.731739        0.005548
     5277.110234        0.005553
     5277.488744        0.005558
     5277.867267        0.005563
     5278.245805        0.005569
     5278.624358        0.005577
     5279.002924        0.005586
     5279.381505        0.005595
     5279.760101        0.005604
     5280.138710        0.005615
     5280.517334        0.005628
     5280.895972        0.005641
     5281.274624        0.005656
     5281.653291        0.005673
     5282.031972        0.005693
     5282.410667        0.005715
     5282.789376        0.005741
     5283.168100        0.005771
     5283.546838        0.005804
     5283.925591        0.005842
     5284.304357        0.005884
     5284.683138        0.005931
     5285.061933        0.005982
     5285.440743        0.006038
     5285.819566        0.006096
     5286.198405        0.006156
     5286.577257        0.006215
     5286.956123        0.006274
     5287.335004        0.006329
     5287.713900        0.006378
     5288.092809        0.006420
     5288.471733        0.006453
     5288.850671        0.006476
     5289.229623        0.006489
     5289.608590        0.006490
     5289.987571        0.006480
     5290.366566        0.006462
     5290.745575        0.006435
     5291.124599        0.006398
     5291.503637        0.006354
     5291.882689        0.006304
     5292.261756        0.006251
     5292.640837        0.006196
     5293.019932        0.006140
     5293.399041        0.006083
     5293.778165        0.006027
     5294.157303        0.005974
     5294.536455        0.005925
     5294.915622        0.005882
     5295.294803        0.005843
     5295.673998        0.005808
     5296.053207        0.005775
     5296.432431        0.005744
     5296.811669        0.005717
     5297.190921        0.005695
     5297.570188        0.005675
     5297.949469        0.005656
     5298.328764        0.005638
     5298.708073        0.005622
     5299.087397        0.005609
     5299.466735        0.005597
     5299.846087        0.005586
     5300.225454        0.005577
     5300.604835        0.005569
     5300.984230        0.005562
     5301.363639        0.005555
     5301.743063        0.005549
     5302.122501        0.005544
     5302.501953        0.005539
     5302.881420        0.005537
     5303.260901        0.005535
     5303.640396        0.005535
     5304.019905        0.005536
     5304.399429        0.005535
     5304.778967        0.005534
     5305.158519        0.005532
     5305.538086        0.005531
     5305.917667        0.005529
     5306.297262        0.005527
     5306.676871        0.005523
     5307.056495        0.005520
     5307.436133        0.005519
     5307.815785        0.005517
     5308.195451        0.005514
     5308.575132        0.005511
     5308.954827        0.005507
     5309.334537        0.005505
     5309.714260        0.005502
     5310.093998        0.005499
     5310.473751        0.005494
     5310.853517        0.005491
     5311.233298        0.005488
     5311.613093        0.005487
     5311.992902        0.005485
     5312.372726        0.005484
     5312.752564        0.005484
     5313.132416        0.005484
     5313.512283        0.005484
     5313.892164        0.005485
     5314.272059        0.005486
     5314.651968        0.005487
     5315.031892        0.005486
     5315.411830        0.005486
     5315.791782        0.005486
     5316.171748        0.005489
     5316.551729        0.005491
     5316.931724        0.005490
     5317.311734        0.005489
     5317.691757        0.005488
     5318.071795        0.005488
     5318.451847        0.005488
     5318.831914        0.005489
     5319.211995        0.005489
     5319.592090        0.005488
     5319.972199        0.005487
     5320.352323        0.005487
     5320.732461        0.005487
     5321.112613        0.005485
     5321.492779        0.005484
     5321.872960        0.005482
     5322.253155        0.005482
     5322.633365        0.005482
     5323.013588        0.005484
     5323.393826        0.005485
     5323.774078        0.005485
     5324.154345        0.005487
     5324.534626        0.005489
     5324.914921        0.005491
     5325.295230        0.005493
     5325.675554        0.005494
     5326.055892        0.005494
     5326.436244        0.005494
     5326.816610        0.005495
     5327.196991        0.005496
     5327.577386        0.005496
     5327.957795        0.005494
     5328.338219        0.005491
     5328.718657        0.005487
     5329.099109        0.005485
     5329.479575        0.005482
     5329.860056        0.005477
     5330.240551        0.005470
     5330.621061        0.005466
     5331.001584        0.005461
     5331.382122        0.005455
     5331.762674        0.005449
     5332.143241        0.005444
     5332.523821        0.005439
     5332.904416        0.005433
     5333.285026        0.005428
     5333.665649        0.005422
     5334.046287        0.005417
     5334.426939        0.005413
     5334.807606        0.005408
     5335.188287        0.005405
     5335.568982        0.005402
     5335.949691        0.005401
     5336.330414        0.005400
     5336.711152        0.005398
     5337.091904        0.005398
     5337.472671        0.005398
     5337.853452        0.005400
     5338.234247        0.005400
     5338.615056        0.005400
     5338.995880        0.005400
     5339.376717        0.005401
     5339.757570        0.005402
     5340.138436        0.005404
     5340.519317        0.005406
     5340.900212        0.005409
     5341.281121        0.005411
     5341.662045        0.005413
     5342.042982        0.005416
     5342.423934        0.005417
     5342.804901        0.005418
     5343.185882        0.005418
     5343.566877        0.005419
     5343.947886        0.005421
     5344.328909        0.005423
     5344.709947        0.005424
     5345.090999        0.005424
     5345.472066        0.005425
     5345.853147        0.005426
     5346.234241        0.005426
     5346.615351        0.005425
     5346.996474        0.005423
     5347.377612        0.005421
     5347.758764        0.005418
     5348.139931        0.005416
     5348.521111        0.005415
     5348.902306        0.005414
     5349.283516        0.005413
     5349.664739        0.005411
     5350.045977        0.005411
     5350.427229        0.005411
     5350.808495        0.005411
     5351.189776        0.005411
     5351.571071        0.005413
     5351.952380        0.005418
     5352.333704        0.005424
     5352.715042        0.005432
     5353.096394        0.005440
     5353.477760        0.005449
     5353.859141        0.005461
     5354.240536        0.005477
     5354.621945        0.005494
     5355.003369        0.005511
     5355.384806        0.005529
     5355.766258        0.005548
     5356.147725        0.005566
     5356.529205        0.005584
     5356.910700        0.005602
     5357.292210        0.005619
     5357.673733        0.005633
     5358.055271        0.005644
     5358.436823        0.005652
     5358.818389        0.005658
     5359.199970        0.005662
     5359.581565        0.005663
     5359.963174        0.005661
     5360.344798        0.005657
     5360.726435        0.005652
     5361.108088        0.005646
     5361.489754        0.005639
     5361.871435        0.005630
     5362.253129        0.005619
     5362.634839        0.005608
     5363.016562        0.005598
     5363.398300        0.005588
     5363.780052        0.005577
     5364.161818        0.005565
     5364.543599        0.005552
     5364.925394        0.005537
     5365.307203        0.005525
     5365.689027        0.005514
     5366.070864        0.005504
     5366.452716        0.005493
     5366.834583        0.005482
     5367.216463        0.005471
     5367.598358        0.005459
     5367.980267        0.005447
     5368.362191        0.005437
     5368.744129        0.005429
     5369.126081        0.005422
     5369.508047        0.005415
     5369.890028        0.005409
     5370.272023        0.005404
     5370.654032        0.005398
     5371.036055        0.005394
     5371.418093        0.005391
     5371.800145        0.005390
     5372.182211        0.005389
     5372.564292        0.005388
     5372.946387        0.005387
     5373.328496        0.005389
     5373.710619        0.005390
     5374.092757        0.005390
     5374.474909        0.005390
     5374.857076        0.005391
     5375.239256        0.005392
     5375.621451        0.005392
     5376.003660        0.005391
     5376.385884        0.005390
     5376.768121        0.005389
     5377.150373        0.005388
     5377.532640        0.005386
     5377.914920        0.005384
     5378.297215        0.005381
     5378.679524        0.005379
     5379.061848        0.005377
     5379.444185        0.005375
     5379.826537        0.005373
     5380.208904        0.005369
     5380.591284        0.005365
     5380.973679        0.005360
     5381.356088        0.005356
     5381.738512        0.005352
     5382.120949        0.005349
     5382.503401        0.005347
     5382.885868        0.005343
     5383.268348        0.005339
     5383.650843        0.005335
     5384.033352        0.005333
     5384.415876        0.005331
     5384.798413        0.005331
     5385.180965        0.005329
     5385.563532        0.005327
     5385.946112        0.005325
     5386.328707        0.005325
     5386.711316        0.005326
     5387.093940        0.005330
     5387.476577        0.005333
     5387.859229        0.005335
     5388.241896        0.005338
     5388.624576        0.005343
     5389.007271        0.005348
     5389.389980        0.005351
     5389.772703        0.005354
     5390.155441        0.005358
     5390.538193        0.005361
     5390.920959        0.005364
     5391.303740        0.005364
     5391.686535        0.005363
     5392.069344        0.005361
     5392.452167        0.005359
     5392.835005        0.005358
     5393.217857        0.005358
     5393.600723        0.005357
     5393.983604        0.005355
     5394.366498        0.005353
     5394.749408        0.005350
     5395.132331        0.005348
     5395.515269        0.005345
     5395.898221        0.005344
     5396.281187        0.005342
     5396.664167        0.005343
     5397.047162        0.005344
     5397.430171        0.005346
     5397.813195        0.005348
     5398.196232        0.005352
     5398.579284        0.005356
     5398.962350        0.005361
     5399.345431        0.005366
     5399.728526        0.005371
     5400.111635        0.005379
     5400.494758        0.005388
     5400.877896        0.005399
     5401.261048        0.005412
     5401.644214        0.005425
     5402.027395        0.005436
     5402.410589        0.005446
     5402.793798        0.005457
     5403.177022        0.005468
     5403.560259        0.005478
     5403.943511        0.005490
     5404.326778        0.005501
     5404.710058        0.005511
     5405.093353        0.005519
     5405.476662        0.005524
     5405.859985        0.005528
     5406.243323        0.005532
     5406.626675        0.005535
     5407.010041        0.005535
     5407.393421        0.005531
     5407.776816        0.005526
     5408.160225        0.005518
     5408.543649        0.005511
     5408.927086        0.005503
     5409.310538        0.005495
     5409.694004        0.005485
     5410.077485        0.005477
     5410.460980        0.005468
     5410.844489        0.005461
     5411.228012        0.005454
     5411.611550        0.005450
     5411.995102        0.005447
     5412.378668        0.005447
     5412.762248        0.005449
     5413.145843        0.005453
     5413.529452        0.005458
     5413.913075        0.005464
     5414.296713        0.005472
     5414.680365        0.005480
     5415.064031        0.005488
     5415.447711        0.005495
     5415.831406        0.005502
     5416.215115        0.005510
     5416.598838        0.005517
     5416.982576        0.005522
     5417.366328        0.005524
     5417.750094        0.005522
     5418.133875        0.005518
     5418.517669        0.005512
     5418.901478        0.005503
     5419.285302        0.005494
     5419.669139        0.005483
     5420.052991        0.005472
     5420.436857        0.005459
     5420.820738        0.005446
     5421.204632        0.005434
     5421.588541        0.005424
     5421.972465        0.005415
     5422.356402        0.005408
     5422.740354        0.005404
     5423.124320        0.005402
     5423.508301        0.005402
     5423.892295        0.005403
     5424.276304        0.005406
     5424.660328        0.005408
     5425.044365        0.005411
     5425.428417        0.005415
     5425.812483        0.005419
     5426.196564        0.005422
     5426.580658        0.005426
     5426.964767        0.005429
     5427.348891        0.005430
     5427.733028        0.005430
     5428.117180        0.005428
     5428.501346        0.005425
     5428.885527        0.005422
     5429.269721        0.005418
     5429.653930        0.005413
     5430.038154        0.005407
     5430.422391        0.005399
     5430.806643        0.005392
     5431.190909        0.005385
     5431.575190        0.005377
     5431.959484        0.005368
     5432.343793        0.005359
     5432.728116        0.005351
     5433.112454        0.005344
     5433.496806        0.005337
     5433.881172        0.005329
     5434.265552        0.005322
     5434.649947        0.005315
     5435.034356        0.005308
     5435.418779        0.005302
     5435.803217        0.005296
     5436.187669        0.005291
     5436.572135        0.005285
     5436.956615        0.005278
     5437.341110        0.005272
     5437.725619        0.005268
     5438.110142        0.005266
     5438.494679        0.005262
     5438.879231        0.005256
     5439.263797        0.005251
     5439.648378        0.005247
     5440.032972        0.005244
     5440.417581        0.005242
     5440.802205        0.005240
     5441.186842        0.005239
     5441.571494        0.005239
     5441.956160        0.005240
     5442.340840        0.005242
     5442.725535        0.005244
     5443.110244        0.005247
     5443.494967        0.005250
     5443.879705        0.005254
     5444.264456        0.005259
     5444.649223        0.005263
     5445.034003        0.005267
     5445.418798        0.005272
     5445.803606        0.005275
     5446.188430        0.005279
     5446.573267        0.005284
     5446.958119        0.005290
     5447.342985        0.005296
     5447.727865        0.005298
     5448.112760        0.005300
     5448.497669        0.005302
     5448.882592        0.005304
     5449.267530        0.005305
     5449.652481        0.005305
     5450.037447        0.005304
     5450.422428        0.005301
     5450.807422        0.005298
     5451.192431        0.005296
     5451.577455        0.005294
     5451.962492        0.005292
     5452.347544        0.005288
     5452.732610        0.005283
     5453.117690        0.005278
     5453.502785        0.005274
     5453.887894        0.005272
     5454.273017        0.005269
     5454.658154        0.005266
     5455.043306        0.005261
     5455.428472        0.005258
     5455.813652        0.005254
     5456.198847        0.005252
     5456.584056        0.005251
     5456.969279        0.005251
     5457.354517        0.005250
     5457.739768        0.005247
     5458.125034        0.005245
     5458.510315        0.005243
     5458.895609        0.005243
     5459.280918        0.005244
     5459.666241        0.005243
     5460.051579        0.005241
     5460.436931        0.005238
     5460.822297        0.005237
     5461.207677        0.005237
     5461.593071        0.005238
     5461.978480        0.005237
     5462.363903        0.005233
     5462.749341        0.005230
     5463.134793        0.005229
     5463.520259        0.005228
     5463.905739        0.005227
     5464.291234        0.005226
     5464.676742        0.005225
     5465.062266        0.005224
     5465.447803        0.005223
     5465.833355        0.005224
     5466.218921        0.005225
     5466.604501        0.005227
     5466.990096        0.005229
     5467.375704        0.005231
     5467.761328        0.005233
     5468.146965        0.005235
     5468.532617        0.005237
     5468.918283        0.005239
     5469.303963        0.005240
     5469.689658        0.005241
     5470.075366        0.005243
     5470.461090        0.005245
     5470.846827        0.005249
     5471.232579        0.005252
     5471.618345        0.005254
     5472.004125        0.005254
     5472.389919        0.005253
     5472.775728        0.005255
     5473.161551        0.005257
     5473.547389        0.005260
     5473.933240        0.005263
     5474.319106        0.005263
     5474.704987        0.005262
     5475.090881        0.005261
     5475.476790        0.005260
     5475.862713        0.005258
     5476.248651        0.005255
     5476.634602        0.005253
     5477.020568        0.005252
     5477.406549        0.005249
     5477.792543        0.005244
     5478.178552        0.005237
     5478.564575        0.005232
     5478.950612        0.005227
     5479.336664        0.005223
     5479.722730        0.005217
     5480.108810        0.005212
     5480.494905        0.005206
     5480.881014        0.005201
     5481.267137        0.005196
     5481.653274        0.005192
     5482.039426        0.005189
     5482.425592        0.005187
     5482.811772        0.005186
     5483.197966        0.005187
     5483.584175        0.005188
     5483.970398        0.005190
     5484.356636        0.005192
     5484.742887        0.005195
     5485.129153        0.005200
     5485.515434        0.005205
     5485.901728        0.005210
     5486.288037        0.005214
     5486.674360        0.005219
     5487.060697        0.005225
     5487.447049        0.005232
     5487.833415        0.005237
     5488.219795        0.005241
     5488.606190        0.005245
     5488.992598        0.005250
     5489.379021        0.005255
     5489.765459        0.005258
     5490.151910        0.005259
     5490.538376        0.005259
     5490.924857        0.005259
     5491.311351        0.005259
     5491.697860        0.005258
     5492.084383        0.005258
     5492.470920        0.005258
     5492.857472        0.005258
     5493.244038        0.005258
     5493.630618        0.005258
     5494.017212        0.005256
     5494.403821        0.005254
     5494.790444        0.005253
     5495.177082        0.005252
     5495.563733        0.005251
     5495.950399        0.005247
     5496.337079        0.005244
     5496.723774        0.005241
     5497.110482        0.005238
     5497.497206        0.005236
     5497.883943        0.005234
     5498.270694        0.005233
     5498.657460        0.005231
     5499.044241        0.005230
     5499.431035        0.005229
     5499.817844        0.005229
     5500.204667        0.005229
     5500.591504        0.005230
     5500.978356        0.005231
     5501.365222        0.005231
     5501.752102        0.005230
     5502.138996        0.005231
     5502.525905        0.005231
     5502.912828        0.005233
     5503.299765        0.005234
     5503.686717        0.005234
     5504.073683        0.005234
     5504.460663        0.005234
     5504.847657        0.005233
     5505.234666        0.005233
     5505.621689        0.005233
     5506.008726        0.005232
     5506.395778        0.005230
     5506.782844        0.005227
     5507.169924        0.005224
     5507.557018        0.005221
     5507.944127        0.005217
     5508.331250        0.005213
     5508.718387        0.005210
     5509.105539        0.005208
     5509.492705        0.005205
     5509.879885        0.005202
     5510.267079        0.005201
     5510.654288        0.005201
     5511.041511        0.005200
     5511.428748        0.005199
     5511.816000        0.005198
     5512.203266        0.005199
     5512.590546        0.005201
     5512.977840        0.005203
     5513.365149        0.005206
     5513.752472        0.005209
     5514.139809        0.005212
     5514.527161        0.005217
     5514.914527        0.005223
     5515.301907        0.005229
     5515.689301        0.005235
     5516.076710        0.005242
     5516.464133        0.005252
     5516.851570        0.005264
     5517.239022        0.005275
     5517.626488        0.005287
     5518.013968        0.005300
     5518.401462        0.005312
     5518.788971        0.005323
     5519.176494        0.005334
     5519.564031        0.005342
     5519.951583        0.005347
     5520.339148        0.005351
     5520.726729        0.005354
     5521.114323        0.005354
     5521.501932        0.005353
     5521.889555        0.005349
     5522.277192        0.005342
     5522.664843        0.005334
     5523.052509        0.005323
     5523.440189        0.005311
     5523.827884        0.005299
     5524.215592        0.005287
     5524.603315        0.005276
     5524.991052        0.005264
     5525.378804        0.005251
     5525.766570        0.005239
     5526.154350        0.005228
     5526.542144        0.005218
     5526.929953        0.005209
     5527.317776        0.005203
     5527.705613        0.005197
     5528.093465        0.005192
     5528.481330        0.005187
     5528.869210        0.005184
     5529.257105        0.005183
     5529.645013        0.005182
     5530.032936        0.005181
     5530.420874        0.005181
     5530.808825        0.005181
     5531.196791        0.005180
     5531.584771        0.005179
     5531.972765        0.005176
     5532.360774        0.005175
     5532.748797        0.005173
     5533.136834        0.005171
     5533.524886        0.005169
     5533.912951        0.005167
     5534.301031        0.005166
     5534.689126        0.005165
     5535.077234        0.005165
     5535.465357        0.005163
     5535.853495        0.005161
     5536.241646        0.005159
     5536.629812        0.005157
     5537.017992        0.005156
     5537.406186        0.005154
     5537.794395        0.005153
     5538.182618        0.005154
     5538.570855        0.005156
     5538.959106        0.005157
     5539.347372        0.005158
     5539.735652        0.005159
     5540.123946        0.005160
     5540.512255        0.005162
     5540.900578        0.005163
     5541.288915        0.005164
     5541.677267        0.005165
     5542.065632        0.005167
     5542.454012        0.005169
     5542.842407        0.005173
     5543.230815        0.005175
     5543.619238        0.005179
     5544.007675        0.005182
     5544.396127        0.005185
     5544.784593        0.005189
     5545.173073        0.005192
     5545.561567        0.005195
     5545.950076        0.005197
     5546.338598        0.005201
     5546.727136        0.005205
     5547.115687        0.005209
     5547.504253        0.005212
     5547.892833        0.005214
     5548.281427        0.005216
     5548.670036        0.005220
     5549.058659        0.005224
     5549.447296        0.005228
     5549.835947        0.005229
     5550.224613        0.005230
     5550.613293        0.005231
     5551.001987        0.005233
     5551.390696        0.005236
     5551.779419        0.005237
     5552.168156        0.005240
     5552.556907        0.005242
     5552.945673        0.005245
     5553.334453        0.005249
     5553.723247        0.005253
     5554.112056        0.005257
     5554.500879        0.005262
     5554.889716        0.005267
     5555.278567        0.005271
     5555.667433        0.005273
     5556.056313        0.005275
     5556.445207        0.005277
     5556.834116        0.005280
     5557.223039        0.005281
     5557.611976        0.005282
     5558.000927        0.005281
     5558.389893        0.005278
     5558.778873        0.005273
     5559.167867        0.005267
     5559.556876        0.005262
     5559.945898        0.005257
     5560.334935        0.005251
     5560.723987        0.005244
     5561.113053        0.005235
     5561.502133        0.005225
     5561.891227        0.005216
     5562.280335        0.005209
     5562.669458        0.005201
     5563.058595        0.005194
     5563.447747        0.005187
     5563.836912        0.005182
     5564.226092        0.005178
     5564.615287        0.005176
     5565.004495        0.005174
     5565.393718        0.005172
     5565.782955        0.005171
     5566.172206        0.005171
     5566.561472        0.005171
     5566.950752        0.005174
     5567.340046        0.005176
     5567.729355        0.005180
     5568.118678        0.005182
     5568.508015        0.005186
     5568.897366        0.005190
     5569.286732        0.005195
     5569.676112        0.005198
     5570.065506        0.005201
     5570.454914        0.005201
     5570.844337        0.005202
     5571.233774        0.005204
     5571.623226        0.005205
     5572.012691        0.005207
     5572.402171        0.005207
     5572.791665        0.005206
     5573.181174        0.005205
     5573.570697        0.005202
     5573.960234        0.005200
     5574.349785        0.005197
     5574.739351        0.005195
     5575.128931        0.005192
     5575.518525        0.005189
     5575.908133        0.005185
     5576.297756        0.005180
     5576.687393        0.005175
     5577.077045        0.005169
     5577.466710        0.005164
     5577.856390        0.005159
     5578.246084        0.005155
     5578.635793        0.005152
     5579.025516        0.005151
     5579.415253        0.005150
     5579.805004        0.005149
     5580.194770        0.005148
     5580.584550        0.005146
     5580.974344        0.005146
     5581.364152        0.005146
     5581.753975        0.005146
     5582.143812        0.005147
     5582.533663        0.005148
     5582.923529        0.005147
     5583.313409        0.005145
     5583.703303        0.005143
     5584.093212        0.005143
     5584.483134        0.005142
     5584.873071        0.005141
     5585.263023        0.005139
     5585.652988        0.005137
     5586.042968        0.005136
     5586.432962        0.005135
     5586.822971        0.005133
     5587.212994        0.005130
     5587.603031        0.005125
     5587.993082        0.005121
     5588.383147        0.005117
     5588.773227        0.005115
     5589.163321        0.005113
     5589.553430        0.005112
     5589.943553        0.005111
     5590.333690        0.005109
     5590.723841        0.005107
     5591.114007        0.005103
     5591.504186        0.005099
     5591.894381        0.005096
     5592.284589        0.005093
     5592.674812        0.005092
     5593.065049        0.005092
     5593.455300        0.005091
     5593.845566        0.005089
     5594.235846        0.005088
     5594.626140        0.005088
     5595.016448        0.005088
     5595.406771        0.005086
     5595.797108        0.005085
     5596.187459        0.005086
     5596.577825        0.005087
     5596.968205        0.005088
     5597.358599        0.005089
     5597.749007        0.005090
     5598.139430        0.005092
     5598.529867        0.005093
     5598.920318        0.005094
     5599.310784        0.005096
     5599.701263        0.005098
     5600.091758        0.005101
     5600.482266        0.005102
     5600.872789        0.005101
     5601.263326        0.005100
     5601.653877        0.005100
     5602.044443        0.005099
     5602.435022        0.005097
     5602.825616        0.005094
     5603.216225        0.005090
     5603.606848        0.005086
     5603.997485        0.005083
     5604.388136        0.005080
     5604.778801        0.005077
     5605.169481        0.005073
     5605.560175        0.005067
     5605.950884        0.005063
     5606.341606        0.005062
     5606.732343        0.005061
     5607.123095        0.005060
     5607.513860        0.005058
     5607.904640        0.005056
     5608.295434        0.005054
     5608.686242        0.005054
     5609.077065        0.005054
     5609.467902        0.005055
     5609.858753        0.005056
     5610.249619        0.005058
     5610.640499        0.005060
     5611.031393        0.005063
     5611.422301        0.005066
     5611.813224        0.005069
     5612.204161        0.005073
     5612.595112        0.005076
     5612.986077        0.005078
     5613.377057        0.005079
     5613.768051        0.005080
     5614.159060        0.005081
     5614.550082        0.005082
     5614.941119        0.005083
     5615.332170        0.005082
     5615.723236        0.005080
     5616.114316        0.005077
     5616.505410        0.005074
     5616.896518        0.005072
     5617.287641        0.005071
     5617.678778        0.005070
     5618.069929        0.005067
     5618.461094        0.005066
     5618.852274        0.005064
     5619.243468        0.005064
     5619.634677        0.005063
     5620.025899        0.005062
     5620.417136        0.005062
     5620.808387        0.005061
     5621.199653        0.005061
     5621.590933        0.005061
     5621.982227        0.005061
     5622.373535        0.005061
     5622.764858        0.005062
     5623.156195        0.005063
     5623.547546        0.005065
     5623.938911        0.005067
     5624.330291        0.005069
     5624.721685        0.005071
     5625.113093        0.005072
     5625.504516        0.005074
     5625.895953        0.005076
     5626.287404        0.005077
     5626.678870        0.005077
     5627.070349        0.005077
     5627.461843        0.005078
     5627.853352        0.005079
     5628.244874        0.005080
     5628.636411        0.005082
     5629.027962        0.005084
     5629.419528        0.005085
     5629.811108        0.005086
     5630.202702        0.005086
     5630.594310        0.005087
     5630.985933        0.005088
     5631.377569        0.005090
     5631.769221        0.005093
     5632.160886        0.005095
     5632.552566        0.005096
     5632.944260        0.005098
     5633.335968        0.005100
     5633.727691        0.005102
     5634.119428        0.005104
     5634.511179        0.005105
     5634.902944        0.005106
     5635.294724        0.005107
     5635.686518        0.005107
     5636.078326        0.005106
     5636.470149        0.005103
     5636.861986        0.005100
     5637.253837        0.005098
     5637.645702        0.005097
     5638.037582        0.005094
     5638.429476        0.005089
     5638.821384        0.005084
     5639.213307        0.005079
     5639.605244        0.005074
     5639.997195        0.005070
     5640.389160        0.005066
     5640.781140        0.005061
     5641.173134        0.005058
     5641.565142        0.005055
     5641.957165        0.005052
     5642.349202        0.005050
     5642.741253        0.005047
     5643.133318        0.005045
     5643.525398        0.005043
     5643.917492        0.005041
     5644.309600        0.005039
     5644.701723        0.005037
     5645.093860        0.005037
     5645.486011        0.005038
     5645.878176        0.005038
     5646.270356        0.005037
     5646.662550        0.005036
     5647.054758        0.005034
     5647.446981        0.005032
     5647.839217        0.005030
     5648.231468        0.005027
     5648.623734        0.005026
     5649.016014        0.005023
     5649.408308        0.005023
     5649.800616        0.005021
     5650.192938        0.005019
     5650.585275        0.005016
     5650.977626        0.005014
     5651.369992        0.005013
     5651.762371        0.005010
     5652.154765        0.005007
     5652.547173        0.005006
     5652.939596        0.005005
     5653.332033        0.005005
     5653.724484        0.005005
     5654.116949        0.005004
     5654.509429        0.005002
     5654.901923        0.005002
     5655.294431        0.005002
     5655.686954        0.005002
     5656.079490        0.005001
     5656.472042        0.004999
     5656.864607        0.004999
     5657.257187        0.005000
     5657.649781        0.005002
     5658.042389        0.005003
     5658.435011        0.005004
     5658.827648        0.005003
     5659.220299        0.005002
     5659.612964        0.005002
     5660.005644        0.005002
     5660.398338        0.005002
     5660.791046        0.005001
     5661.183769        0.005001
     5661.576506        0.005003
     5661.969257        0.005003
     5662.362022        0.005002
     5662.754802        0.005001
     5663.147596        0.005000
     5663.540404        0.004998
     5663.933226        0.004996
     5664.326063        0.004994
     5664.718914        0.004993
     5665.111779        0.004990
     5665.504659        0.004988
     5665.897553        0.004987
     5666.290461        0.004986
     5666.683384        0.004986
     5667.076320        0.004986
     5667.469271        0.004985
     5667.862237        0.004985
     5668.255216        0.004985
     5668.648210        0.004986
     5669.041218        0.004988
     5669.434241        0.004990
     5669.827278        0.004992
     5670.220329        0.004995
     5670.613394        0.004997
     5671.006474        0.004999
     5671.399568        0.005001
     5671.792676        0.005004
     5672.185798        0.005008
     5672.578935        0.005013
     5672.972086        0.005018
     5673.365251        0.005022
     5673.758431        0.005026
     5674.151625        0.005030
     5674.544833        0.005034
     5674.938055        0.005037
     5675.331292        0.005040
     5675.724543        0.005042
     5676.117808        0.005044
     5676.511088        0.005044
     5676.904382        0.005045
     5677.297690        0.005044
     5677.691013        0.005043
     5678.084349        0.005041
     5678.477700        0.005038
     5678.871066        0.005035
     5679.264445        0.005032
     5679.657839        0.005029
     5680.051247        0.005026
     5680.444670        0.005023
     5680.838106        0.005019
     5681.231557        0.005016
     5681.625023        0.005014
     5682.018502        0.005012
     5682.411996        0.005010
     5682.805504        0.005006
     5683.199027        0.005004
     5683.592563        0.005002
     5683.986114        0.005002
     5684.379680        0.005000
     5684.773259        0.004998
     5685.166853        0.004997
     5685.560461        0.004996
     5685.954084        0.004995
     5686.347720        0.004994
     5686.741371        0.004993
     5687.135037        0.004991
     5687.528716        0.004989
     5687.922410        0.004989
     5688.316118        0.004988
     5688.709840        0.004988
     5689.103577        0.004988
     5689.497328        0.004988
     5689.891093        0.004989
     5690.284873        0.004989
     5690.678667        0.004990
     5691.072475        0.004991
     5691.466297        0.004993
     5691.860134        0.004994
     5692.253985        0.004998
     5692.647850        0.005002
     5693.041730        0.005006
     5693.435624        0.005009
     5693.829532        0.005012
     5694.223454        0.005016
     5694.617391        0.005019
     5695.011342        0.005022
     5695.405307        0.005024
     5695.799286        0.005026
     5696.193280        0.005028
     5696.587288        0.005030
     5696.981311        0.005030
     5697.375347        0.005032
     5697.769398        0.005034
     5698.163464        0.005037
     5698.557543        0.005040
     5698.951637        0.005044
     5699.345745        0.005049
     5699.739867        0.005054
     5700.134004        0.005061
     5700.528155        0.005070
     5700.922320        0.005079
     5701.316500        0.005087
     5701.710694        0.005096
     5702.104902        0.005108
     5702.499124        0.005123
     5702.893361        0.005139
     5703.287612        0.005155
     5703.681877        0.005170
     5704.076156        0.005187
     5704.470450        0.005202
     5704.864758        0.005217
     5705.259080        0.005230
     5705.653417        0.005243
     5706.047768        0.005252
     5706.442133        0.005259
     5706.836513        0.005263
     5707.230907        0.005265
     5707.625315        0.005265
     5708.019737        0.005261
     5708.414174        0.005254
     5708.808624        0.005245
     5709.203090        0.005236
     5709.597569        0.005226
     5709.992063        0.005213
     5710.386571        0.005199
     5710.781093        0.005187
     5711.175630        0.005175
     5711.570181        0.005163
     5711.964746        0.005152
     5712.359326        0.005140
     5712.753919        0.005128
     5713.148527        0.005118
     5713.543150        0.005109
     5713.937786        0.005101
     5714.332437        0.005093
     5714.727102        0.005085
     5715.121782        0.005079
     5715.516476        0.005072
     5715.911184        0.005066
     5716.305906        0.005061
     5716.700642        0.005055
     5717.095393        0.005049
     5717.490159        0.005043
     5717.884938        0.005040
     5718.279732        0.005037
     5718.674540        0.005036
     5719.069362        0.005034
     5719.464199        0.005031
     5719.859050        0.005027
     5720.253915        0.005023
     5720.648794        0.005019
     5721.043688        0.005015
     5721.438596        0.005013
     5721.833518        0.005011
     5722.228455        0.005011
     5722.623406        0.005010
     5723.018371        0.005009
     5723.413350        0.005008
     5723.808344        0.005007
     5724.203352        0.005007
     5724.598374        0.005007
     5724.993411        0.005009
     5725.388462        0.005010
     5725.783527        0.005011
     5726.178606        0.005012
     5726.573700        0.005015
     5726.968808        0.005018
     5727.363930        0.005021
     5727.759067        0.005023
     5728.154218        0.005025
     5728.549383        0.005026
     5728.944562        0.005028
     5729.339756        0.005032
     5729.734964        0.005035
     5730.130186        0.005038
     5730.525423        0.005040
     5730.920674        0.005041
     5731.315939        0.005042
     5731.711218        0.005045
     5732.106512        0.005047
     5732.501820        0.005047
     5732.897142        0.005046
     5733.292479        0.005044
     5733.687829        0.005044
     5734.083195        0.005044
     5734.478574        0.005044
     5734.873968        0.005042
     5735.269376        0.005039
     5735.664798        0.005035
     5736.060234        0.005031
     5736.455685        0.005029
     5736.851150        0.005027
     5737.246630        0.005025
     5737.642123        0.005022
     5738.037631        0.005020
     5738.433154        0.005018
     5738.828690        0.005015
     5739.224241        0.005011
     5739.619806        0.005008
     5740.015385        0.005004
     5740.410979        0.005000
     5740.806587        0.004998
     5741.202209        0.004998
     5741.597846        0.004998
     5741.993497        0.004998
     5742.389162        0.004997
     5742.784841        0.004997
     5743.180535        0.004997
     5743.576243        0.004999
     5743.971965        0.005002
     5744.367701        0.005007
     5744.763452        0.005013
     5745.159217        0.005019
     5745.554997        0.005026
     5745.950790        0.005034
     5746.346598        0.005042
     5746.742421        0.005049
     5747.138257        0.005057
     5747.534108        0.005066
     5747.929973        0.005075
     5748.325852        0.005083
     5748.721746        0.005091
     5749.117654        0.005098
     5749.513576        0.005103
     5749.909512        0.005108
     5750.305463        0.005110
     5750.701428        0.005110
     5751.097408        0.005107
     5751.493401        0.005103
     5751.889409        0.005099
     5752.285431        0.005095
     5752.681468        0.005091
     5753.077519        0.005087
     5753.473584        0.005082
     5753.869663        0.005076
     5754.265757        0.005070
     5754.661865        0.005065
     5755.057987        0.005061
     5755.454123        0.005057
     5755.850274        0.005053
     5756.246439        0.005050
     5756.642618        0.005048
     5757.038812        0.005045
     5757.435020        0.005044
     5757.831242        0.005043
     5758.227479        0.005042
     5758.623729        0.005043
     5759.019994        0.005045
     5759.416274        0.005047
     5759.812567        0.005049
     5760.208875        0.005049
     5760.605197        0.005049
     5761.001534        0.005051
     5761.397885        0.005053
     5761.794250        0.005056
     5762.190629        0.005057
     5762.587022        0.005059
     5762.983430        0.005059
     5763.379853        0.005058
     5763.776289        0.005057
     5764.172740        0.005057
     5764.569205        0.005055
     5764.965684        0.005052
     5765.362178        0.005049
     5765.758685        0.005044
     5766.155208        0.005039
     5766.551744        0.005032
     5766.948295        0.005025
     5767.344860        0.005018
     5767.741439        0.005012
     5768.138033        0.005006
     5768.534641        0.005001
     5768.931263        0.004997
     5769.327899        0.004994
     5769.724550        0.004991
     5770.121215        0.004989
     5770.517894        0.004990
     5770.914588        0.004992
     5771.311296        0.004995
     5771.708018        0.004998
     5772.104754        0.005002
     5772.501505        0.005008
     5772.898270        0.005014
     5773.295049        0.005023
     5773.691843        0.005031
     5774.088650        0.005040
     5774.485473        0.005049
     5774.882309        0.005057
     5775.279160        0.005064
     5775.676025        0.005071
     5776.072904        0.005076
     5776.469798        0.005081
     5776.866705        0.005083
     5777.263627        0.005085
     5777.660564        0.005087
     5778.057515        0.005087
     5778.454480        0.005086
     5778.851459        0.005083
     5779.248452        0.005079
     5779.645460        0.005074
     5780.042482        0.005067
     5780.439519        0.005059
     5780.836569        0.005052
     5781.233634        0.005045
     5781.630714        0.005037
     5782.027807        0.005030
     5782.424915        0.005022
     5782.822037        0.005016
     5783.219173        0.005010
     5783.616324        0.005005
     5784.013489        0.004999
     5784.410668        0.004993
     5784.807862        0.004987
     5785.205070        0.004983
     5785.602292        0.004978
     5785.999528        0.004975
     5786.396779        0.004971
     5786.794044        0.004969
     5787.191323        0.004967
     5787.588616        0.004968
     5787.985924        0.004970
     5788.383246        0.004973
     5788.780583        0.004977
     5789.177933        0.004984
     5789.575298        0.004992
     5789.972677        0.005002
     5790.370071        0.005010
     5790.767479        0.005019
     5791.164901        0.005026
     5791.562337        0.005034
     5791.959788        0.005041
     5792.357253        0.005047
     5792.754732        0.005051
     5793.152225        0.005055
     5793.549733        0.005057
     5793.947255        0.005057
     5794.344792        0.005054
     5794.742342        0.005051
     5795.139907        0.005047
     5795.537486        0.005043
     5795.935080        0.005037
     5796.332688        0.005030
     5796.730310        0.005023
     5797.127946        0.005016
     5797.525597        0.005010
     5797.923262        0.005005
     5798.320941        0.005001
     5798.718634        0.004997
     5799.116342        0.004993
     5799.514064        0.004990
     5799.911800        0.004987
     5800.309551        0.004984
     5800.707316        0.004982
     5801.105095        0.004980
     5801.502889        0.004978
     5801.900696        0.004977
     5802.298518        0.004976
     5802.696355        0.004974
     5803.094205        0.004973
     5803.492070        0.004972
     5803.889949        0.004971
     5804.287843        0.004969
     5804.685751        0.004967
     5805.083673        0.004966
     5805.481609        0.004965
     5805.879560        0.004964
     5806.277524        0.004962
     5806.675504        0.004960
     5807.073497        0.004957
     5807.471505        0.004955
     5807.869527        0.004953
     5808.267563        0.004951
     5808.665614        0.004948
     5809.063679        0.004945
     5809.461758        0.004942
     5809.859851        0.004941
     5810.257959        0.004937
     5810.656081        0.004933
     5811.054217        0.004929
     5811.452368        0.004926
     5811.850533        0.004924
     5812.248712        0.004921
     5812.646905        0.004920
     5813.045113        0.004919
     5813.443335        0.004920
     5813.841571        0.004921
     5814.239822        0.004924
     5814.638087        0.004928
     5815.036366        0.004935
     5815.434659        0.004941
     5815.832967        0.004949
     5816.231289        0.004958
     5816.629625        0.004970
     5817.027976        0.004983
     5817.426341        0.004996
     5817.824720        0.005009
     5818.223113        0.005023
     5818.621521        0.005038
     5819.019943        0.005053
     5819.418379        0.005068
     5819.816830        0.005082
     5820.215294        0.005095
     5820.613774        0.005108
     5821.012267        0.005118
     5821.410775        0.005126
     5821.809297        0.005131
     5822.207833        0.005135
     5822.606383        0.005136
     5823.004948        0.005135
     5823.403527        0.005131
     5823.802121        0.005126
     5824.200728        0.005117
     5824.599350        0.005105
     5824.997987        0.005091
     5825.396637        0.005078
     5825.795302        0.005064
     5826.193981        0.005051
     5826.592675        0.005038
     5826.991382        0.005024
     5827.390104        0.005009
     5827.788840        0.004995
     5828.187591        0.004983
     5828.586356        0.004973
     5828.985135        0.004963
     5829.383928        0.004956
     5829.782736        0.004950
     5830.181558        0.004945
     5830.580394        0.004941
     5830.979245        0.004937
     5831.378109        0.004935
     5831.776988        0.004934
     5832.175882        0.004934
     5832.574789        0.004933
     5832.973711        0.004932
     5833.372648        0.004930
     5833.771598        0.004929
     5834.170563        0.004929
     5834.569542        0.004930
     5834.968535        0.004931
     5835.367543        0.004932
     5835.766565        0.004933
     5836.165601        0.004933
     5836.564652        0.004933
     5836.963716        0.004933
     5837.362796        0.004934
     5837.761889        0.004935
     5838.160997        0.004937
     5838.560118        0.004937
     5838.959255        0.004939
     5839.358405        0.004940
     5839.757570        0.004941
     5840.156749        0.004942
     5840.555942        0.004941
     5840.955150        0.004940
     5841.354372        0.004939
     5841.753608        0.004938
     5842.152859        0.004938
     5842.552123        0.004936
     5842.951402        0.004933
     5843.350696        0.004929
     5843.750003        0.004925
     5844.149325        0.004920
     5844.548661        0.004916
     5844.948012        0.004912
     5845.347377        0.004908
     5845.746756        0.004905
     5846.146149        0.004903
     5846.545557        0.004901
     5846.944978        0.004898
     5847.344415        0.004895
     5847.743865        0.004893
     5848.143330        0.004892
     5848.542809        0.004893
     5848.942302        0.004894
     5849.341810        0.004895
     5849.741332        0.004896
     5850.140868        0.004897
     5850.540418        0.004898
     5850.939983        0.004900
     5851.339562        0.004903
     5851.739155        0.004906
     5852.138763        0.004909
     5852.538385        0.004913
     5852.938021        0.004917
     5853.337671        0.004920
     5853.737336        0.004923
     5854.137015        0.004926
     5854.536708        0.004930
     5854.936416        0.004935
     5855.336138        0.004941
     5855.735874        0.004948
     5856.135625        0.004955
     5856.535389        0.004962
     5856.935168        0.004969
     5857.334962        0.004976
     5857.734769        0.004983
     5858.134591        0.004990
     5858.534427        0.004997
     5858.934278        0.005005
     5859.334142        0.005012
     5859.734021        0.005019
     5860.133914        0.005025
     5860.533822        0.005031
     5860.933744        0.005035
     5861.333680        0.005038
     5861.733630        0.005041
     5862.133595        0.005043
     5862.533574        0.005045
     5862.933567        0.005045
     5863.333575        0.005044
     5863.733597        0.005042
     5864.133633        0.005040
     5864.533683        0.005037
     5864.933748        0.005031
     5865.333827        0.005026
     5865.733920        0.005021
     5866.134028        0.005017
     5866.534150        0.005011
     5866.934286        0.005004
     5867.334436        0.004998
     5867.734601        0.004991
     5868.134780        0.004983
     5868.534973        0.004976
     5868.935181        0.004969
     5869.335402        0.004964
     5869.735639        0.004960
     5870.135889        0.004956
     5870.536154        0.004953
     5870.936433        0.004949
     5871.336726        0.004947
     5871.737033        0.004945
     5872.137355        0.004944
     5872.537691        0.004943
     5872.938042        0.004942
     5873.338406        0.004942
     5873.738785        0.004941
     5874.139178        0.004940
     5874.539586        0.004939
     5874.940008        0.004936
     5875.340444        0.004935
     5875.740894        0.004933
     5876.141359        0.004933
     5876.541838        0.004932
     5876.942331        0.004930
     5877.342839        0.004928
     5877.743360        0.004927
     5878.143896        0.004925
     5878.544447        0.004923
     5878.945011        0.004921
     5879.345590        0.004919
     5879.746184        0.004917
     5880.146791        0.004918
     5880.547413        0.004918
     5880.948049        0.004919
     5881.348699        0.004918
     5881.749364        0.004916
     5882.150043        0.004915
     5882.550736        0.004913
     5882.951444        0.004911
     5883.352165        0.004910
     5883.752901        0.004907
     5884.153652        0.004905
     5884.554416        0.004902
     5884.955195        0.004900
     5885.355988        0.004899
     5885.756796        0.004897
     5886.157618        0.004895
     5886.558454        0.004893
     5886.959304        0.004892
     5887.360169        0.004891
     5887.761048        0.004890
     5888.161941        0.004890
     5888.562848        0.004891
     5888.963770        0.004892
     5889.364706        0.004892
     5889.765656        0.004893
     5890.166621        0.004893
     5890.567600        0.004894
     5890.968593        0.004895
     5891.369601        0.004896
     5891.770622        0.004896
     5892.171658        0.004897
     5892.572709        0.004899
     5892.973773        0.004900
     5893.374852        0.004900
     5893.775945        0.004898
     5894.177053        0.004897
     5894.578175        0.004896
     5894.979311        0.004895
     5895.380461        0.004893
     5895.781625        0.004891
     5896.182804        0.004890
     5896.583998        0.004889
     5896.985205        0.004888
     5897.386427        0.004886
     5897.787663        0.004884
     5898.188913        0.004882
     5898.590178        0.004882
     5898.991456        0.004884
     5899.392750        0.004886
     5899.794057        0.004888
     5900.195379        0.004890
     5900.596715        0.004893
     5900.998065        0.004897
     5901.399430        0.004902
     5901.800808        0.004908
     5902.202202        0.004913
     5902.603609        0.004917
     5903.005031        0.004921
     5903.406467        0.004926
     5903.807917        0.004933
     5904.209382        0.004939
     5904.610860        0.004945
     5905.012354        0.004949
     5905.413861        0.004953
     5905.815383        0.004958
     5906.216919        0.004962
     5906.618469        0.004968
     5907.020034        0.004972
     5907.421612        0.004977
     5907.823206        0.004979
     5908.224813        0.004979
     5908.626435        0.004977
     5909.028071        0.004976
     5909.429721        0.004975
     5909.831385        0.004972
     5910.233064        0.004969
     5910.634757        0.004965
     5911.036465        0.004960
     5911.438186        0.004955
     5911.839922        0.004948
     5912.241673        0.004941
     5912.643437        0.004933
     5913.045216        0.004925
     5913.447009        0.004918
     5913.848817        0.004911
     5914.250638        0.004904
     5914.652474        0.004898
     5915.054324        0.004893
     5915.456189        0.004888
     5915.858068        0.004884
     5916.259961        0.004881
     5916.661868        0.004879
     5917.063790        0.004875
     5917.465726        0.004872
     5917.867676        0.004870
     5918.269641        0.004868
     5918.671619        0.004867
     5919.073612        0.004865
     5919.475620        0.004863
     5919.877642        0.004859
     5920.279677        0.004856
     5920.681728        0.004852
     5921.083792        0.004847
     5921.485871        0.004844
     5921.887964        0.004840
     5922.290071        0.004837
     5922.692193        0.004834
     5923.094329        0.004832
     5923.496479        0.004829
     5923.898644        0.004827
     5924.300823        0.004824
     5924.703016        0.004823
     5925.105223        0.004823
     5925.507445        0.004824
     5925.909681        0.004827
     5926.311931        0.004830
     5926.714195        0.004832
     5927.116474        0.004835
     5927.518767        0.004839
     5927.921074        0.004841
     5928.323396        0.004844
     5928.725732        0.004847
     5929.128082        0.004851
     5929.530447        0.004855
     5929.932825        0.004859
     5930.335218        0.004861
     5930.737626        0.004864
     5931.140047        0.004867
     5931.542483        0.004870
     5931.944934        0.004873
     5932.347398        0.004876
     5932.749877        0.004877
     5933.152370        0.004878
     5933.554877        0.004878
     5933.957399        0.004880
     5934.359935        0.004880
     5934.762485        0.004881
     5935.165049        0.004883
     5935.567628        0.004885
     5935.970221        0.004886
     5936.372828        0.004887
     5936.775450        0.004887
     5937.178086        0.004887
     5937.580736        0.004885
     5937.983401        0.004884
     5938.386079        0.004881
     5938.788772        0.004879
     5939.191480        0.004875
     5939.594201        0.004872
     5939.996937        0.004866
     5940.399687        0.004859
     5940.802452        0.004853
     5941.205230        0.004846
     5941.608023        0.004840
     5942.010831        0.004833
     5942.413652        0.004828
     5942.816488        0.004822
     5943.219338        0.004817
     5943.622203        0.004812
     5944.025082        0.004809
     5944.427975        0.004804
     5944.830882        0.004800
     5945.233803        0.004797
     5945.636739        0.004795
     5946.039689        0.004793
     5946.442654        0.004791
     5946.845633        0.004789
     5947.248626        0.004788
     5947.651633        0.004788
     5948.054654        0.004788
     5948.457690        0.004788
     5948.860740        0.004788
     5949.263805        0.004787
     5949.666884        0.004787
     5950.069976        0.004788
     5950.473084        0.004790
     5950.876205        0.004792
     5951.279341        0.004795
     5951.682491        0.004797
     5952.085656        0.004800
     5952.488834        0.004801
     5952.892027        0.004802
     5953.295235        0.004803
     5953.698456        0.004804
     5954.101692        0.004805
     5954.504942        0.004806
     5954.908207        0.004807
     5955.311485        0.004807
     5955.714778        0.004808
     5956.118085        0.004811
     5956.521407        0.004814
     5956.924743        0.004817
     5957.328093        0.004819
     5957.731457        0.004823
     5958.134836        0.004827
     5958.538229        0.004830
     5958.941636        0.004831
     5959.345058        0.004832
     5959.748494        0.004834
     5960.151944        0.004836
     5960.555408        0.004839
     5960.958887        0.004841
     5961.362380        0.004842
     5961.765887        0.004841
     5962.169408        0.004840
     5962.572944        0.004840
     5962.976494        0.004840
     5963.380059        0.004841
     5963.783637        0.004841
     5964.187230        0.004840
     5964.590838        0.004838
     5964.994459        0.004837
     5965.398095        0.004837
     5965.801745        0.004836
     5966.205409        0.004835
     5966.609088        0.004834
     5967.012781        0.004832
     5967.416488        0.004831
     5967.820210        0.004832
     5968.223945        0.004833
     5968.627695        0.004833
     5969.031460        0.004831
     5969.435238        0.004829
     5969.839031        0.004828
     5970.242839        0.004826
     5970.646660        0.004825
     5971.050496        0.004823
     5971.454346        0.004820
     5971.858210        0.004817
     5972.262089        0.004814
     5972.665982        0.004810
     5973.069889        0.004807
     5973.473811        0.004805
     5973.877746        0.004801
     5974.281696        0.004797
     5974.685661        0.004794
     5975.089639        0.004791
     5975.493632        0.004789
     5975.897639        0.004786
     5976.301661        0.004784
     5976.705697        0.004782
     5977.109747        0.004782
     5977.513811        0.004781
     5977.917890        0.004780
     5978.321983        0.004780
     5978.726090        0.004781
     5979.130211        0.004783
     5979.534347        0.004786
     5979.938497        0.004789
     5980.342661        0.004793
     5980.746840        0.004796
     5981.151033        0.004800
     5981.555240        0.004805
     5981.959461        0.004810
     5982.363697        0.004816
     5982.767947        0.004823
     5983.172212        0.004829
     5983.576490        0.004836
     5983.980783        0.004844
     5984.385090        0.004852
     5984.789412        0.004860
     5985.193747        0.004867
     5985.598097        0.004875
     5986.002462        0.004881
     5986.406840        0.004887
     5986.811233        0.004892
     5987.215640        0.004897
     5987.620062        0.004901
     5988.024497        0.004904
     5988.428948        0.004906
     5988.833412        0.004906
     5989.237890        0.004904
     5989.642383        0.004901
     5990.046890        0.004896
     5990.451412        0.004890
     5990.855948        0.004882
     5991.260498        0.004874
     5991.665062        0.004865
     5992.069640        0.004854
     5992.474233        0.004843
     5992.878840        0.004833
     5993.283462        0.004823
     5993.688098        0.004813
     5994.092748        0.004804
     5994.497412        0.004795
     5994.902090        0.004787
     5995.306783        0.004781
     5995.711490        0.004776
     5996.116212        0.004772
     5996.520947        0.004768
     5996.925697        0.004765
     5997.330462        0.004762
     5997.735240        0.004761
     5998.140033        0.004761
     5998.544840        0.004762
     5998.949662        0.004764
     5999.354497        0.004766
     5999.759347        0.004768
     6000.164212        0.004772
     6000.569090        0.004776
     6000.973983        0.004781
     6001.378890        0.004788
     6001.783811        0.004796
     6002.188747        0.004802
     6002.593697        0.004809
     6002.998661        0.004816
     6003.403640        0.004823
     6003.808633        0.004830
     6004.213640        0.004838
     6004.618661        0.004845
     6005.023697        0.004854
     6005.428747        0.004860
     6005.833811        0.004866
     6006.238890        0.004871
     6006.643982        0.004876
     6007.049089        0.004879
     6007.454211        0.004878
     6007.859346        0.004875
     6008.264496        0.004872
     6008.669661        0.004870
     6009.074839        0.004867
     6009.480032        0.004862
     6009.885239        0.004855
     6010.290460        0.004847
     6010.695696        0.004838
     6011.100946        0.004827
     6011.506210        0.004817
     6011.911489        0.004809
     6012.316782        0.004801
     6012.722089        0.004791
     6013.127410        0.004782
     6013.532746        0.004773
     6013.938096        0.004766
     6014.343460        0.004759
     6014.748838        0.004753
     6015.154231        0.004748
     6015.559638        0.004744
     6015.965059        0.004741
     6016.370495        0.004737
     6016.775945        0.004733
     6017.181409        0.004731
     6017.586888        0.004729
     6017.992380        0.004729
     6018.397888        0.004727
     6018.803409        0.004726
     6019.208944        0.004725
     6019.614494        0.004725
     6020.020059        0.004726
     6020.425637        0.004727
     6020.831230        0.004730
     6021.236837        0.004732
     6021.642458        0.004736
     6022.048094        0.004740
     6022.453744        0.004745
     6022.859408        0.004750
     6023.265086        0.004755
     6023.670779        0.004759
     6024.076486        0.004764
     6024.482208        0.004768
     6024.887943        0.004774
     6025.293693        0.004779
     6025.699457        0.004784
     6026.105236        0.004788
     6026.511028        0.004792
     6026.916835        0.004796
     6027.322657        0.004800
     6027.728492        0.004803
     6028.134342        0.004805
     6028.540206        0.004805
     6028.946085        0.004803
     6029.351978        0.004803
     6029.757885        0.004803
     6030.163806        0.004801
     6030.569742        0.004798
     6030.975691        0.004793
     6031.381656        0.004787
     6031.787634        0.004781
     6032.193627        0.004775
     6032.599634        0.004769
     6033.005655        0.004762
     6033.411691        0.004755
     6033.817740        0.004748
     6034.223805        0.004742
     6034.629883        0.004735
     6035.035976        0.004729
     6035.442083        0.004724
     6035.848204        0.004721
     6036.254340        0.004717
     6036.660489        0.004713
     6037.066654        0.004709
     6037.472832        0.004705
     6037.879025        0.004703
     6038.285232        0.004701
     6038.691453        0.004699
     6039.097689        0.004697
     6039.503938        0.004697
     6039.910203        0.004697
     6040.316481        0.004696
     6040.722774        0.004695
     6041.129081        0.004697
     6041.535402        0.004699
     6041.941738        0.004700
     6042.348087        0.004700
     6042.754451        0.004701
     6043.160830        0.004701
     6043.567223        0.004701
     6043.973630        0.004700
     6044.380051        0.004700
     6044.786486        0.004700
     6045.192936        0.004698
     6045.599400        0.004697
     6046.005879        0.004696
     6046.412371        0.004695
     6046.818878        0.004693
     6047.225400        0.004692
     6047.631935        0.004691
     6048.038485        0.004689
     6048.445049        0.004686
     6048.851627        0.004683
     6049.258220        0.004680
     6049.664827        0.004678
     6050.071448        0.004675
     6050.478084        0.004674
     6050.884734        0.004673
     6051.291398        0.004672
     6051.698076        0.004669
     6052.104769        0.004668
     6052.511476        0.004666
     6052.918197        0.004665
     6053.324932        0.004665
     6053.731682        0.004666
     6054.138446        0.004668
     6054.545225        0.004669
     6054.952017        0.004671
     6055.358824        0.004673
     6055.765646        0.004675
     6056.172481        0.004678
     6056.579331        0.004682
     6056.986195        0.004686
     6057.393073        0.004691
     6057.799966        0.004694
     6058.206873        0.004697
     6058.613794        0.004700
     6059.020730        0.004705
     6059.427679        0.004711
     6059.834643        0.004716
     6060.241622        0.004721
     6060.648614        0.004725
     6061.055621        0.004729
     6061.462643        0.004734
     6061.869678        0.004737
     6062.276728        0.004740
     6062.683792        0.004744
     6063.090870        0.004747
     6063.497963        0.004746
     6063.905070        0.004744
     6064.312191        0.004744
     6064.719326        0.004744
     6065.126476        0.004744
     6065.533640        0.004744
     6065.940819        0.004745
     6066.348011        0.004744
     6066.755218        0.004743
     6067.162439        0.004741
     6067.569675        0.004741
     6067.976925        0.004740
     6068.384189        0.004739
     6068.791467        0.004738
     6069.198760        0.004739
     6069.606066        0.004740
     6070.013388        0.004743
     6070.420723        0.004745
     6070.828073        0.004746
     6071.235437        0.004747
     6071.642815        0.004748
     6072.050208        0.004750
     6072.457615        0.004752
     6072.865036        0.004755
     6073.272471        0.004757
     6073.679921        0.004760
     6074.087385        0.004762
     6074.494863        0.004764
     6074.902356        0.004766
     6075.309863        0.004767
     6075.717384        0.004767
     6076.124919        0.004766
     6076.532469        0.004766
     6076.940033        0.004766
     6077.347611        0.004767
     6077.755204        0.004767
     6078.162811        0.004767
     6078.570432        0.004767
     6078.978068        0.004767
     6079.385717        0.004767
     6079.793381        0.004767
     6080.201060        0.004767
     6080.608752        0.004768
     6081.016459        0.004767
     6081.424180        0.004767
     6081.831916        0.004766
     6082.239665        0.004765
     6082.647429        0.004765
     6083.055208        0.004766
     6083.463000        0.004767
     6083.870807        0.004768
     6084.278628        0.004769
     6084.686463        0.004767
     6085.094313        0.004766
     6085.502177        0.004766
     6085.910055        0.004766
     6086.317948        0.004766
     6086.725855        0.004766
     6087.133776        0.004766
     6087.541711        0.004766
     6087.949661        0.004765
     6088.357625        0.004765
     6088.765603        0.004764
     6089.173596        0.004764
     6089.581603        0.004762
     6089.989624        0.004758
     6090.397659        0.004753
     6090.805709        0.004748
     6091.213773        0.004743
     6091.621851        0.004738
     6092.029944        0.004732
     6092.438050        0.004727
     6092.846172        0.004720
     6093.254307        0.004713
     6093.662457        0.004707
     6094.070621        0.004702
     6094.478799        0.004696
     6094.886991        0.004691
     6095.295198        0.004687
     6095.703419        0.004683
     6096.111655        0.004681
     6096.519904        0.004679
     6096.928168        0.004678
     6097.336447        0.004676
     6097.744739        0.004676
     6098.153046        0.004677
     6098.561367        0.004677
     6098.969702        0.004677
     6099.378052        0.004678
     6099.786416        0.004681
     6100.194794        0.004685
     6100.603187        0.004689
     6101.011593        0.004691
     6101.420015        0.004693
     6101.828450        0.004697
     6102.236900        0.004701
     6102.645363        0.004706
     6103.053842        0.004712
     6103.462334        0.004718
     6103.870841        0.004726
     6104.279362        0.004732
     6104.687897        0.004738
     6105.096447        0.004744
     6105.505011        0.004751
     6105.913589        0.004761
     6106.322182        0.004769
     6106.730788        0.004777
     6107.139409        0.004784
     6107.548045        0.004792
     6107.956694        0.004799
     6108.365358        0.004805
     6108.774037        0.004808
     6109.182729        0.004810
     6109.591436        0.004811
     6110.000157        0.004810
     6110.408892        0.004808
     6110.817642        0.004802
     6111.226406        0.004794
     6111.635184        0.004786
     6112.043976        0.004777
     6112.452783        0.004768
     6112.861604        0.004757
     6113.270440        0.004747
     6113.679289        0.004736
     6114.088153        0.004727
     6114.497031        0.004717
     6114.905924        0.004710
     6115.314830        0.004705
     6115.723751        0.004701
     6116.132687        0.004697
     6116.541636        0.004692
     6116.950600        0.004689
     6117.359578        0.004690
     6117.768571        0.004691
     6118.177578        0.004693
     6118.586599        0.004694
     6118.995634        0.004695
     6119.404684        0.004695
     6119.813747        0.004697
     6120.222826        0.004699
     6120.631918        0.004702
     6121.041025        0.004704
     6121.450146        0.004704
     6121.859281        0.004703
     6122.268431        0.004702
     6122.677595        0.004702
     6123.086773        0.004701
     6123.495965        0.004699
     6123.905172        0.004696
     6124.314393        0.004693
     6124.723628        0.004690
     6125.132878        0.004686
     6125.542142        0.004682
     6125.951420        0.004679
     6126.360712        0.004677
     6126.770019        0.004674
     6127.179340        0.004671
     6127.588675        0.004669
     6127.998025        0.004666
     6128.407389        0.004664
     6128.816767        0.004662
     6129.226159        0.004659
     6129.635566        0.004656
     6130.044987        0.004653
     6130.454422        0.004652
     6130.863872        0.004651
     6131.273336        0.004650
     6131.682814        0.004648
     6132.092306        0.004646
     6132.501813        0.004645
     6132.911334        0.004644
     6133.320869        0.004642
     6133.730419        0.004638
     6134.139982        0.004635
     6134.549561        0.004632
     6134.959153        0.004632
     6135.368760        0.004632
     6135.778381        0.004632
     6136.188016        0.004632
     6136.597665        0.004632
     6137.007329        0.004634
     6137.417007        0.004636
     6137.826700        0.004638
     6138.236406        0.004640
     6138.646127        0.004643
     6139.055863        0.004646
     6139.465612        0.004649
     6139.875376        0.004650
     6140.285154        0.004652
     6140.694946        0.004653
     6141.104753        0.004656
     6141.514574        0.004657
     6141.924409        0.004659
     6142.334259        0.004660
     6142.744123        0.004660
     6143.154001        0.004660
     6143.563893        0.004660
     6143.973800        0.004658
     6144.383721        0.004657
     6144.793656        0.004656
     6145.203605        0.004655
     6145.613569        0.004654
     6146.023547        0.004653
     6146.433540        0.004653
     6146.843546        0.004653
     6147.253567        0.004654
     6147.663602        0.004654
     6148.073652        0.004654
     6148.483716        0.004654
     6148.893794        0.004654
     6149.303886        0.004654
     6149.713993        0.004653
     6150.124114        0.004654
     6150.534249        0.004654
     6150.944398        0.004653
     6151.354562        0.004652
     6151.764740        0.004651
     6152.174933        0.004650
     6152.585139        0.004647
     6152.995360        0.004644
     6153.405595        0.004641
     6153.815845        0.004639
     6154.226109        0.004637
     6154.636387        0.004634
     6155.046679        0.004630
     6155.456986        0.004628
     6155.867307        0.004626
     6156.277642        0.004625
     6156.687991        0.004624
     6157.098355        0.004622
     6157.508733        0.004620
     6157.919125        0.004617
     6158.329532        0.004614
     6158.739953        0.004613
     6159.150388        0.004612
     6159.560838        0.004611
     6159.971301        0.004611
     6160.381779        0.004610
     6160.792272        0.004608
     6161.202778        0.004605
     6161.613299        0.004604
     6162.023834        0.004603
     6162.434384        0.004603
     6162.844948        0.004604
     6163.255526        0.004606
     6163.666118        0.004608
     6164.076724        0.004609
     6164.487345        0.004611
     6164.897981        0.004613
     6165.308630        0.004614
     6165.719294        0.004617
     6166.129972        0.004620
     6166.540664        0.004624
     6166.951371        0.004628
     6167.362091        0.004631
     6167.772827        0.004634
     6168.183576        0.004637
     6168.594340        0.004641
     6169.005118        0.004645
     6169.415910        0.004650
     6169.826717        0.004655
     6170.237538        0.004659
     6170.648373        0.004664
     6171.059222        0.004667
     6171.470086        0.004671
     6171.880964        0.004674
     6172.291856        0.004677
     6172.702763        0.004679
     6173.113684        0.004681
     6173.524619        0.004683
     6173.935568        0.004682
     6174.346532        0.004680
     6174.757510        0.004678
     6175.168502        0.004676
     6175.579509        0.004673
     6175.990529        0.004669
     6176.401565        0.004665
     6176.812614        0.004662
     6177.223678        0.004658
     6177.634756        0.004654
     6178.045848        0.004651
     6178.456955        0.004648
     6178.868075        0.004645
     6179.279210        0.004644
     6179.690360        0.004642
     6180.101524        0.004640
     6180.512702        0.004639
     6180.923894        0.004641
     6181.335100        0.004643
     6181.746321        0.004645
     6182.157556        0.004647
     6182.568806        0.004648
     6182.980069        0.004649
     6183.391347        0.004652
     6183.802640        0.004655
     6184.213946        0.004659
     6184.625267        0.004663
     6185.036602        0.004667
     6185.447951        0.004671
     6185.859315        0.004675
     6186.270693        0.004678
     6186.682085        0.004681
     6187.093492        0.004684
     6187.504913        0.004687
     6187.916348        0.004690
     6188.327797        0.004691
     6188.739261        0.004694
     6189.150739        0.004698
     6189.562231        0.004702
     6189.973737        0.004706
     6190.385258        0.004711
     6190.796793        0.004717
     6191.208343        0.004724
     6191.619906        0.004732
     6192.031484        0.004741
     6192.443076        0.004750
     6192.854683        0.004760
     6193.266304        0.004771
     6193.677939        0.004782
     6194.089588        0.004793
     6194.501252        0.004803
     6194.912930        0.004813
     6195.324622        0.004822
     6195.736329        0.004830
     6196.148049        0.004834
     6196.559784        0.004835
     6196.971534        0.004834
     6197.383297        0.004832
     6197.795075        0.004828
     6198.206867        0.004822
     6198.618674        0.004812
     6199.030495        0.004800
     6199.442330        0.004788
     6199.854179        0.004777
     6200.266043        0.004766
     6200.677921        0.004754
     6201.089813        0.004743
     6201.501719        0.004733
     6201.913640        0.004725
     6202.325575        0.004716
     6202.737524        0.004710
     6203.149488        0.004705
     6203.561466        0.004703
     6203.973458        0.004701
     6204.385465        0.004699
     6204.797485        0.004700
     6205.209520        0.004701
     6205.621570        0.004704
     6206.033633        0.004707
     6206.445711        0.004709
     6206.857803        0.004711
     6207.269910        0.004713
     6207.682031        0.004716
     6208.094166        0.004719
     6208.506315        0.004722
     6208.918479        0.004725
     6209.330656        0.004727
     6209.742849        0.004728
     6210.155055        0.004729
     6210.567276        0.004730
     6210.979511        0.004733
     6211.391760        0.004734
     6211.804024        0.004735
     6212.216302        0.004736
     6212.628594        0.004737
     6213.040900        0.004737
     6213.453221        0.004737
     6213.865556        0.004735
     6214.277905        0.004734
     6214.690269        0.004732
     6215.102647        0.004729
     6215.515039        0.004727
     6215.927445        0.004724
     6216.339866        0.004721
     6216.752301        0.004718
     6217.164750        0.004716
     6217.577214        0.004713
     6217.989692        0.004711
     6218.402184        0.004710
     6218.814690        0.004711
     6219.227211        0.004711
     6219.639746        0.004713
     6220.052295        0.004718
     6220.464859        0.004725
     6220.877437        0.004735
     6221.290029        0.004746
     6221.702635        0.004759
     6222.115256        0.004773
     6222.527891        0.004789
     6222.940540        0.004806
     6223.353204        0.004825
     6223.765882        0.004843
     6224.178574        0.004860
     6224.591280        0.004875
     6225.004001        0.004886
     6225.416736        0.004893
     6225.829485        0.004897
     6226.242249        0.004898
     6226.655026        0.004896
     6227.067818        0.004891
     6227.480625        0.004882
     6227.893446        0.004869
     6228.306281        0.004851
     6228.719130        0.004832
     6229.131993        0.004811
     6229.544871        0.004790
     6229.957763        0.004768
     6230.370670        0.004748
     6230.783590        0.004728
     6231.196525        0.004710
     6231.609475        0.004693
     6232.022438        0.004679
     6232.435416        0.004667
     6232.848408        0.004657
     6233.261414        0.004649
     6233.674435        0.004643
     6234.087470        0.004638
     6234.500519        0.004634
     6234.913583        0.004630
     6235.326660        0.004627
     6235.739753        0.004624
     6236.152859        0.004621
     6236.565980        0.004618
     6236.979115        0.004616
     6237.392264        0.004615
     6237.805427        0.004614
     6238.218605        0.004613
     6238.631797        0.004612
     6239.045003        0.004611
     6239.458224        0.004610
     6239.871459        0.004608
     6240.284708        0.004606
     6240.697972        0.004604
     6241.111250        0.004602
     6241.524542        0.004600
     6241.937848        0.004598
     6242.351169        0.004596
     6242.764504        0.004595
     6243.177853        0.004594
     6243.591216        0.004592
     6244.004594        0.004589
     6244.417986        0.004586
     6244.831392        0.004582
     6245.244813        0.004580
     6245.658248        0.004578
     6246.071697        0.004577
     6246.485161        0.004576
     6246.898638        0.004575
     6247.312130        0.004575
     6247.725637        0.004576
     6248.139157        0.004579
     6248.552692        0.004582
     6248.966241        0.004584
     6249.379805        0.004587
     6249.793383        0.004590
     6250.206975        0.004593
     6250.620581        0.004596
     6251.034202        0.004599
     6251.447837        0.004602
     6251.861486        0.004604
     6252.275149        0.004607
     6252.688827        0.004608
     6253.102519        0.004610
     6253.516225        0.004611
     6253.929946        0.004612
     6254.343681        0.004612
     6254.757430        0.004612
     6255.171193        0.004610
     6255.584971        0.004606
     6255.998763        0.004603
     6256.412569        0.004600
     6256.826390        0.004597
     6257.240225        0.004593
     6257.654074        0.004589
     6258.067938        0.004585
     6258.481815        0.004581
     6258.895707        0.004578
     6259.309614        0.004576
     6259.723534        0.004575
     6260.137469        0.004574
     6260.551418        0.004571
     6260.965382        0.004569
     6261.379359        0.004567
     6261.793351        0.004566
     6262.207358        0.004566
     6262.621378        0.004565
     6263.035413        0.004566
     6263.449462        0.004567
     6263.863526        0.004568
     6264.277603        0.004570
     6264.691695        0.004573
     6265.105802        0.004577
     6265.519922        0.004582
     6265.934057        0.004588
     6266.348206        0.004594
     6266.762370        0.004600
     6267.176547        0.004606
     6267.590739        0.004613
     6268.004946        0.004621
     6268.419166        0.004629
     6268.833401        0.004636
     6269.247650        0.004641
     6269.661913        0.004647
     6270.076191        0.004653
     6270.490483        0.004659
     6270.904789        0.004664
     6271.319110        0.004668
     6271.733445        0.004674
     6272.147794        0.004680
     6272.562157        0.004685
     6272.976535        0.004691
     6273.390927        0.004697
     6273.805333        0.004703
     6274.219754        0.004709
     6274.634189        0.004716
     6275.048638        0.004723
     6275.463101        0.004729
     6275.877579        0.004735
     6276.292071        0.004741
     6276.706577        0.004748
     6277.121097        0.004756
     6277.535632        0.004763
     6277.950181        0.004768
     6278.364745        0.004772
     6278.779322        0.004777
     6279.193914        0.004784
     6279.608521        0.004793
     6280.023141        0.004802
     6280.437776        0.004810
     6280.852425        0.004822
     6281.267088        0.004837
     6281.681766        0.004855
     6282.096458        0.004875
     6282.511164        0.004899
     6282.925885        0.004928
     6283.340620        0.004960
     6283.755369        0.004993
     6284.170132        0.005025
     6284.584910        0.005056
     6284.999702        0.005087
     6285.414508        0.005114
     6285.829328        0.005135
     6286.244163        0.005150
     6286.659012        0.005158
     6287.073875        0.005158
     6287.488753        0.005151
     6287.903645        0.005135
     6288.318551        0.005112
     6288.733472        0.005085
     6289.148407        0.005055
     6289.563356        0.005023
     6289.978319        0.004989
     6290.393297        0.004957
     6290.808288        0.004925
     6291.223295        0.004896
     6291.638315        0.004870
     6292.053350        0.004851
     6292.468399        0.004837
     6292.883462        0.004827
     6293.298540        0.004822
     6293.713632        0.004820
     6294.128738        0.004821
     6294.543858        0.004826
     6294.958993        0.004832
     6295.374142        0.004838
     6295.789306        0.004845
     6296.204483        0.004850
     6296.619675        0.004855
     6297.034881        0.004858
     6297.450102        0.004859
     6297.865337        0.004858
     6298.280586        0.004854
     6298.695849        0.004847
     6299.111126        0.004840
     6299.526418        0.004833
     6299.941725        0.004824
     6300.357045        0.004815
     6300.772380        0.004805
     6301.187729        0.004797
     6301.603092        0.004787
     6302.018470        0.004776
     6302.433862        0.004767
     6302.849268        0.004759
     6303.264688        0.004753
     6303.680123        0.004747
     6304.095572        0.004742
     6304.511035        0.004738
     6304.926513        0.004733
     6305.342005        0.004730
     6305.757511        0.004728
     6306.173031        0.004725
     6306.588566        0.004723
     6307.004115        0.004720
     6307.419678        0.004716
     6307.835256        0.004712
     6308.250848        0.004708
     6308.666454        0.004705
     6309.082074        0.004703
     6309.497709        0.004702
     6309.913358        0.004703
     6310.329021        0.004703
     6310.744699        0.004705
     6311.160391        0.004706
     6311.576097        0.004708
     6311.991817        0.004710
     6312.407552        0.004713
     6312.823301        0.004715
     6313.239064        0.004717
     6313.654842        0.004717
     6314.070634        0.004719
     6314.486440        0.004722
     6314.902260        0.004724
     6315.318095        0.004725
     6315.733944        0.004724
     6316.149807        0.004722
     6316.565685        0.004720
     6316.981576        0.004718
     6317.397483        0.004714
     6317.813403        0.004709
     6318.229338        0.004703
     6318.645287        0.004696
     6319.061250        0.004689
     6319.477227        0.004682
     6319.893219        0.004676
     6320.309225        0.004670
     6320.725246        0.004664
     6321.141280        0.004659
     6321.557329        0.004655
     6321.973393        0.004653
     6322.389470        0.004652
     6322.805562        0.004654
     6323.221668        0.004657
     6323.637788        0.004660
     6324.053923        0.004665
     6324.470072        0.004673
     6324.886235        0.004684
     6325.302413        0.004695
     6325.718605        0.004706
     6326.134811        0.004717
     6326.551031        0.004728
     6326.967266        0.004740
     6327.383515        0.004751
     6327.799778        0.004761
     6328.216055        0.004771
     6328.632347        0.004779
     6329.048653        0.004787
     6329.464974        0.004794
     6329.881308        0.004798
     6330.297657        0.004799
     6330.714020        0.004800
     6331.130398        0.004802
     6331.546790        0.004804
     6331.963196        0.004807
     6332.379616        0.004809
     6332.796051        0.004810
     6333.212500        0.004810
     6333.628963        0.004810
     6334.045440        0.004810
     6334.461932        0.004809
     6334.878438        0.004807
     6335.294959        0.004803
     6335.711493        0.004797
     6336.128042        0.004790
     6336.544605        0.004785
     6336.961183        0.004777
     6337.377775        0.004768
     6337.794381        0.004757
     6338.211001        0.004745
     6338.627636        0.004733
     6339.044285        0.004722
     6339.460948        0.004713
     6339.877625        0.004704
     6340.294317        0.004698
     6340.711023        0.004693
     6341.127743        0.004690
     6341.544478        0.004688
     6341.961227        0.004687
     6342.377990        0.004687
     6342.794768        0.004689
     6343.211559        0.004692
     6343.628365        0.004695
     6344.045186        0.004698
     6344.462020        0.004698
     6344.878869        0.004698
     6345.295732        0.004698
     6345.712610        0.004696
     6346.129502        0.004693
     6346.546408        0.004688
     6346.963328        0.004682
     6347.380262        0.004676
     6347.797211        0.004670
     6348.214175        0.004664
     6348.631152        0.004657
     6349.048144        0.004651
     6349.465150        0.004646
     6349.882170        0.004641
     6350.299205        0.004637
     6350.716253        0.004633
     6351.133317        0.004631
     6351.550394        0.004629
     6351.967486        0.004628
     6352.384592        0.004628
     6352.801712        0.004628
     6353.218847        0.004630
     6353.635996        0.004633
     6354.053159        0.004636
     6354.470336        0.004637
     6354.887528        0.004638
     6355.304734        0.004640
     6355.721954        0.004643
     6356.139189        0.004645
     6356.556438        0.004647
     6356.973701        0.004649
     6357.390978        0.004650
     6357.808270        0.004651
     6358.225576        0.004651
     6358.642896        0.004651
     6359.060231        0.004650
     6359.477579        0.004648
     6359.894943        0.004643
     6360.312320        0.004638
     6360.729712        0.004634
     6361.147118        0.004630
     6361.564538        0.004626
     6361.981972        0.004622
     6362.399421        0.004619
     6362.816884        0.004615
     6363.234362        0.004611
     6363.651854        0.004607
     6364.069360        0.004602
     6364.486880        0.004599
     6364.904414        0.004598
     6365.321963        0.004598
     6365.739526        0.004598
     6366.157104        0.004597
     6366.574695        0.004596
     6366.992301        0.004597
     6367.409922        0.004600
     6367.827556        0.004603
     6368.245205        0.004606
     6368.662868        0.004609
     6369.080545        0.004611
     6369.498237        0.004614
     6369.915943        0.004617
     6370.333663        0.004621
     6370.751398        0.004624
     6371.169147        0.004626
     6371.586910        0.004627
     6372.004687        0.004628
     6372.422479        0.004629
     6372.840285        0.004629
     6373.258105        0.004628
     6373.675939        0.004628
     6374.093788        0.004627
     6374.511651        0.004626
     6374.929529        0.004624
     6375.347420        0.004621
     6375.765326        0.004618
     6376.183246        0.004615
     6376.601181        0.004613
     6377.019130        0.004613
     6377.437093        0.004613
     6377.855070        0.004612
     6378.273062        0.004610
     6378.691068        0.004610
     6379.109088        0.004610
     6379.527122        0.004613
     6379.945171        0.004618
     6380.363234        0.004624
     6380.781312        0.004629
     6381.199403        0.004634
     6381.617509        0.004641
     6382.035629        0.004650
     6382.453764        0.004660
     6382.871913        0.004670
     6383.290076        0.004680
     6383.708253        0.004690
     6384.126445        0.004702
     6384.544651        0.004714
     6384.962871        0.004727
     6385.381105        0.004739
     6385.799354        0.004750
     6386.217617        0.004761
     6386.635894        0.004772
     6387.054186        0.004783
     6387.472492        0.004793
     6387.890812        0.004803
     6388.309147        0.004811
     6388.727495        0.004816
     6389.145858        0.004820
     6389.564236        0.004822
     6389.982627        0.004822
     6390.401033        0.004821
     6390.819453        0.004818
     6391.237888        0.004816
     6391.656337        0.004812
     6392.074800        0.004806
     6392.493277        0.004800
     6392.911768        0.004795
     6393.330274        0.004792
     6393.748795        0.004789
     6394.167329        0.004788
     6394.585878        0.004787
     6395.004441        0.004789
     6395.423018        0.004792
     6395.841610        0.004797
     6396.260216        0.004802
     6396.678836        0.004808
     6397.097470        0.004814
     6397.516119        0.004820
     6397.934782        0.004826
     6398.353459        0.004833
     6398.772151        0.004838
     6399.190857        0.004843
     6399.609577        0.004845
     6400.028311        0.004845
     6400.447060        0.004844
     6400.865823        0.004840
     6401.284600        0.004836
     6401.703392        0.004830
     6402.122198        0.004822
     6402.541018        0.004812
     6402.959852        0.004800
     6403.378701        0.004789
     6403.797564        0.004777
     6404.216441        0.004766
     6404.635333        0.004756
     6405.054239        0.004746
     6405.473159        0.004739
     6405.892093        0.004733
     6406.311042        0.004729
     6406.730005        0.004725
     6407.148982        0.004722
     6407.567974        0.004721
     6407.986979        0.004724
     6408.406000        0.004730
     6408.825034        0.004738
     6409.244083        0.004747
     6409.663146        0.004759
     6410.082223        0.004773
     6410.501314        0.004791
     6410.920420        0.004811
     6411.339540        0.004832
     6411.758675        0.004855
     6412.177823        0.004879
     6412.596986        0.004905
     6413.016164        0.004932
     6413.435355        0.004958
     6413.854561        0.004984
     6414.273781        0.005010
     6414.693016        0.005035
     6415.112264        0.005057
     6415.531527        0.005076
     6415.950804        0.005094
     6416.370096        0.005109
     6416.789402        0.005122
     6417.208722        0.005133
     6417.628056        0.005146
     6418.047405        0.005159
     6418.466768        0.005174
     6418.886145        0.005189
     6419.305537        0.005208
     6419.724942        0.005231
     6420.144362        0.005260
     6420.563797        0.005297
     6420.983245        0.005340
     6421.402708        0.005391
     6421.822186        0.005452
     6422.241677        0.005526
     6422.661183        0.005616
     6423.080703        0.005724
     6423.500237        0.005855
     6423.919786        0.006014
     6424.339349        0.006205
     6424.758926        0.006434
     6425.178518        0.006711
     6425.598123        0.007044
     6426.017743        0.007441
     6426.437378        0.007908
     6426.857026        0.008450
     6427.276689        0.009075
     6427.696367        0.009780
     6428.116058        0.010561
     6428.535764        0.011413
     6428.955484        0.012326
     6429.375218        0.013293
     6429.794967        0.014289
     6430.214730        0.015284
     6430.634507        0.016244
     6431.054298        0.017134
     6431.474104        0.017925
     6431.893924        0.018588
     6432.313759        0.019099
     6432.733607        0.019437
     6433.153470        0.019586
     6433.573347        0.019544
     6433.993239        0.019316
     6434.413145        0.018917
     6434.833065        0.018365
     6435.252999        0.017686
     6435.672948        0.016908
     6436.092910        0.016059
     6436.512888        0.015172
     6436.932879        0.014277
     6437.352885        0.013401
     6437.772905        0.012570
     6438.192939        0.011799
     6438.612988        0.011090
     6439.033051        0.010442
     6439.453128        0.009857
     6439.873219        0.009340
     6440.293325        0.008891
     6440.713445        0.008504
     6441.133579        0.008168
     6441.553728        0.007879
     6441.973891        0.007631
     6442.394068        0.007419
     6442.814259        0.007235
     6443.234465        0.007075
     6443.654685        0.006933
     6444.074919        0.006805
     6444.495168        0.006686
     6444.915431        0.006578
     6445.335708        0.006478
     6445.755999        0.006386
     6446.176305        0.006302
     6446.596625        0.006224
     6447.016959        0.006154
     6447.437308        0.006089
     6447.857671        0.006030
     6448.278048        0.005977
     6448.698439        0.005932
     6449.118845        0.005895
     6449.539265        0.005865
     6449.959699        0.005841
     6450.380148        0.005823
     6450.800611        0.005811
     6451.221088        0.005805
     6451.641579        0.005804
     6452.062085        0.005807
     6452.482605        0.005812
     6452.903139        0.005819
     6453.323688        0.005825
     6453.744251        0.005830
     6454.164828        0.005831
     6454.585419        0.005827
     6455.006025        0.005819
     6455.426645        0.005807
     6455.847279        0.005788
     6456.267928        0.005763
     6456.688591        0.005732
     6457.109268        0.005697
     6457.529959        0.005658
     6457.950665        0.005616
     6458.371385        0.005572
     6458.792119        0.005526
     6459.212868        0.005479
     6459.633630        0.005432
     6460.054407        0.005388
     6460.475199        0.005345
     6460.896005        0.005306
     6461.316824        0.005269
     6461.737659        0.005234
     6462.158507        0.005202
     6462.579370        0.005172
     6463.000247        0.005146
     6463.421139        0.005123
     6463.842044        0.005102
     6464.262964        0.005084
     6464.683898        0.005070
     6465.104847        0.005060
     6465.525810        0.005052
     6465.946787        0.005047
     6466.367778        0.005044
     6466.788784        0.005045
     6467.209804        0.005049
     6467.630838        0.005058
     6468.051887        0.005069
     6468.472949        0.005082
     6468.894026        0.005096
     6469.315118        0.005111
     6469.736223        0.005129
     6470.157343        0.005149
     6470.578478        0.005170
     6470.999626        0.005190
     6471.420789        0.005208
     6471.841966        0.005227
     6472.263157        0.005245
     6472.684363        0.005261
     6473.105583        0.005275
     6473.526817        0.005286
     6473.948066        0.005297
     6474.369328        0.005307
     6474.790605        0.005316
     6475.211897        0.005324
     6475.633202        0.005333
     6476.054522        0.005343
     6476.475856        0.005355
     6476.897205        0.005367
     6477.318568        0.005378
     6477.739945        0.005390
     6478.161336        0.005404
     6478.582742        0.005420
     6479.004162        0.005437
     6479.425596        0.005452
     6479.847044        0.005466
     6480.268507        0.005481
     6480.689984        0.005494
     6481.111475        0.005504
     6481.532981        0.005509
     6481.954501        0.005509
     6482.376035        0.005506
     6482.797584        0.005500
     6483.219146        0.005492
     6483.640723        0.005482
     6484.062315        0.005468
     6484.483920        0.005452
     6484.905540        0.005434
     6485.327174        0.005417
     6485.748823        0.005400
     6486.170485        0.005383
     6486.592163        0.005364
     6487.013854        0.005343
     6487.435559        0.005322
     6487.857279        0.005301
     6488.279013        0.005279
     6488.700762        0.005257
     6489.122525        0.005235
     6489.544302        0.005214
     6489.966093        0.005194
     6490.387899        0.005175
     6490.809718        0.005156
     6491.231553        0.005138
     6491.653401        0.005121
     6492.075264        0.005105
     6492.497141        0.005091
     6492.919032        0.005078
     6493.340938        0.005067
     6493.762857        0.005055
     6494.184792        0.005043
     6494.606740        0.005033
     6495.028703        0.005024
     6495.450680        0.005016
     6495.872671        0.005009
     6496.294677        0.005002
     6496.716696        0.004995
     6497.138731        0.004989
     6497.560779        0.004984
     6497.982842        0.004978
     6498.404919        0.004971
     6498.827010        0.004964
     6499.249115        0.004957
     6499.671235        0.004952
     6500.093369        0.004945
     6500.515518        0.004936
     6500.937681        0.004927
     6501.359858        0.004918
     6501.782049        0.004911
     6502.204254        0.004903
     6502.626474        0.004896
     6503.048708        0.004888
     6503.470957        0.004880
     6503.893219        0.004874
     6504.315496        0.004869
     6504.737788        0.004865
     6505.160093        0.004862
     6505.582413        0.004860
     6506.004747        0.004859
     6506.427095        0.004861
     6506.849458        0.004865
     6507.271835        0.004870
     6507.694226        0.004875
     6508.116632        0.004879
     6508.539052        0.004883
     6508.961486        0.004889
     6509.383934        0.004894
     6509.806397        0.004901
     6510.228874        0.004906
     6510.651365        0.004913
     6511.073871        0.004919
     6511.496390        0.004926
     6511.918924        0.004933
     6512.341473        0.004940
     6512.764035        0.004947
     6513.186612        0.004954
     6513.609204        0.004960
     6514.031809        0.004965
     6514.454429        0.004967
     6514.877063        0.004968
     6515.299711        0.004969
     6515.722374        0.004970
     6516.145051        0.004970
     6516.567742        0.004967
     6516.990448        0.004963
     6517.413167        0.004958
     6517.835902        0.004954
     6518.258650        0.004951
     6518.681413        0.004948
     6519.104189        0.004947
     6519.526981        0.004947
     6519.949786        0.004949
     6520.372606        0.004952
     6520.795440        0.004956
     6521.218288        0.004964
     6521.641151        0.004973
     6522.064028        0.004986
     6522.486919        0.005002
     6522.909825        0.005022
     6523.332744        0.005044
     6523.755678        0.005068
     6524.178627        0.005095
     6524.601589        0.005127
     6525.024566        0.005164
     6525.447557        0.005204
     6525.870563        0.005248
     6526.293583        0.005295
     6526.716617        0.005343
     6527.139665        0.005392
     6527.562728        0.005441
     6527.985805        0.005489
     6528.408896        0.005537
     6528.832001        0.005581
     6529.255121        0.005622
     6529.678255        0.005655
     6530.101403        0.005682
     6530.524566        0.005703
     6530.947743        0.005719
     6531.370934        0.005727
     6531.794139        0.005728
     6532.217359        0.005720
     6532.640593        0.005704
     6533.063842        0.005682
     6533.487104        0.005655
     6533.910381        0.005624
     6534.333672        0.005588
     6534.756978        0.005548
     6535.180297        0.005507
     6535.603631        0.005464
     6536.026980        0.005420
     6536.450342        0.005376
     6536.873719        0.005332
     6537.297110        0.005289
     6537.720516        0.005246
     6538.143935        0.005205
     6538.567369        0.005168
     6538.990818        0.005136
     6539.414280        0.005107
     6539.837757        0.005082
     6540.261248        0.005061
     6540.684754        0.005043
     6541.108273        0.005027
     6541.531807        0.005015
     6541.955356        0.005007
     6542.378918        0.005001
     6542.802495        0.004995
     6543.226086        0.004989
     6543.649692        0.004984
     6544.073311        0.004976
     6544.496945        0.004968
     6544.920594        0.004959
     6545.344256        0.004949
     6545.767933        0.004940
     6546.191624        0.004930
     6546.615330        0.004920
     6547.039049        0.004910
     6547.462783        0.004900
     6547.886532        0.004891
     6548.310294        0.004884
     6548.734071        0.004878
     6549.157862        0.004873
     6549.581667        0.004870
     6550.005487        0.004869
     6550.429321        0.004870
     6550.853169        0.004872
     6551.277032        0.004876
     6551.700909        0.004880
     6552.124800        0.004882
     6552.548705        0.004885
     6552.972625        0.004887
     6553.396559        0.004890
     6553.820507        0.004893
     6554.244470        0.004895
     6554.668447        0.004897
     6555.092438        0.004898
     6555.516443        0.004897
     6555.940463        0.004895
     6556.364497        0.004892
     6556.788545        0.004889
     6557.212607        0.004887
     6557.636684        0.004883
     6558.060775        0.004879
     6558.484881        0.004873
     6558.909000        0.004867
     6559.333134        0.004859
     6559.757282        0.004851
     6560.181445        0.004841
     6560.605622        0.004833
     6561.029813        0.004828
     6561.454018        0.004823
     6561.878238        0.004819
     6562.302472        0.004814
     6562.726720        0.004810
     6563.150983        0.004806
     6563.575259        0.004803
     6563.999550        0.004802
     6564.423856        0.004802
     6564.848175        0.004803
     6565.272509        0.004804
     6565.696858        0.004805
     6566.121220        0.004804
     6566.545597        0.004803
     6566.969988        0.004802
     6567.394393        0.004802
     6567.818813        0.004802
     6568.243247        0.004804
     6568.667695        0.004806
     6569.092157        0.004809
     6569.516634        0.004810
     6569.941125        0.004812
     6570.365631        0.004813
     6570.790150        0.004814
     6571.214684        0.004814
     6571.639232        0.004814
     6572.063795        0.004815
     6572.488372        0.004815
     6572.912963        0.004816
     6573.337568        0.004816
     6573.762188        0.004816
     6574.186822        0.004816
     6574.611470        0.004815
     6575.036132        0.004815
     6575.460809        0.004814
     6575.885500        0.004813
     6576.310205        0.004812
     6576.734925        0.004813
     6577.159659        0.004814
     6577.584407        0.004815
     6578.009169        0.004817
     6578.433946        0.004822
     6578.858737        0.004828
     6579.283542        0.004835
     6579.708362        0.004846
     6580.133196        0.004859
     6580.558044        0.004876
     6580.982907        0.004895
     6581.407783        0.004916
     6581.832674        0.004939
     6582.257580        0.004964
     6582.682499        0.004992
     6583.107433        0.005021
     6583.532381        0.005049
     6583.957344        0.005076
     6584.382320        0.005102
     6584.807311        0.005127
     6585.232317        0.005150
     6585.657336        0.005170
     6586.082370        0.005184
     6586.507418        0.005195
     6586.932481        0.005202
     6587.357557        0.005206
     6587.782648        0.005206
     6588.207754        0.005203
     6588.632873        0.005196
     6589.058007        0.005187
     6589.483155        0.005177
     6589.908318        0.005167
     6590.333494        0.005158
     6590.758685        0.005149
     6591.183891        0.005139
     6591.609110        0.005130
     6592.034344        0.005121
     6592.459592        0.005114
     6592.884855        0.005109
     6593.310131        0.005105
     6593.735422        0.005100
     6594.160728        0.005094
     6594.586047        0.005089
     6595.011381        0.005084
     6595.436729        0.005078
     6595.862092        0.005071
     6596.287468        0.005063
     6596.712859        0.005053
     6597.138264        0.005044
     6597.563684        0.005034
     6597.989118        0.005025
     6598.414566        0.005015
     6598.840028        0.005005
     6599.265505        0.004994
     6599.690996        0.004984
     6600.116501        0.004974
     6600.542021        0.004965
     6600.967555        0.004958
     6601.393103        0.004952
     6601.818665        0.004948
     6602.244242        0.004944
     6602.669833        0.004941
     6603.095438        0.004941
     6603.521057        0.004943
     6603.946691        0.004947
     6604.372339        0.004952
     6604.798002        0.004960
     6605.223678        0.004970
     6605.649369        0.004983
     6606.075075        0.004999
     6606.500794        0.005019
     6606.926528        0.005041
     6607.352276        0.005067
     6607.778038        0.005096
     6608.203815        0.005130
     6608.629606        0.005166
     6609.055411        0.005206
     6609.481231        0.005249
     6609.907064        0.005295
     6610.332913        0.005342
     6610.758775        0.005390
     6611.184652        0.005438
     6611.610542        0.005485
     6612.036448        0.005528
     6612.462367        0.005567
     6612.888301        0.005600
     6613.314249        0.005627
     6613.740211        0.005649
     6614.166188        0.005663
     6614.592179        0.005672
     6615.018184        0.005674
     6615.444204        0.005671
     6615.870237        0.005664
     6616.296285        0.005654
     6616.722348        0.005646
     6617.148424        0.005639
     6617.574515        0.005637
     6618.000621        0.005641
     6618.426740        0.005655
     6618.852874        0.005681
     6619.279022        0.005722
     6619.705184        0.005780
     6620.131361        0.005862
     6620.557552        0.005973
     6620.983757        0.006117
     6621.409976        0.006301
     6621.836210        0.006532
     6622.262458        0.006818
     6622.688720        0.007171
     6623.114997        0.007603
     6623.541288        0.008126
     6623.967593        0.008752
     6624.393913        0.009494
     6624.820246        0.010367
     6625.246594        0.011383
     6625.672957        0.012545
     6626.099333        0.013852
     6626.525724        0.015298
     6626.952129        0.016872
     6627.378549        0.018565
     6627.804982        0.020349
     6628.231431        0.022182
     6628.657893        0.024000
     6629.084369        0.025743
     6629.510860        0.027355
     6629.937365        0.028778
     6630.363885        0.029960
     6630.790419        0.030851
     6631.216967        0.031423
     6631.643529        0.031657
     6632.070106        0.031550
     6632.496696        0.031115
     6632.923302        0.030374
     6633.349921        0.029366
     6633.776555        0.028144
     6634.203203        0.026763
     6634.629865        0.025280
     6635.056542        0.023747
     6635.483232        0.022215
     6635.909938        0.020730
     6636.336657        0.019332
     6636.763391        0.018042
     6637.190139        0.016863
     6637.616901        0.015792
     6638.043677        0.014827
     6638.470468        0.013971
     6638.897273        0.013218
     6639.324093        0.012556
     6639.750927        0.011974
     6640.177775        0.011456
     6640.604637        0.010993
     6641.031513        0.010576
     6641.458404        0.010196
     6641.885309        0.009847
     6642.312229        0.009526
     6642.739162        0.009228
     6643.166110        0.008951
     6643.593073        0.008695
     6644.020049        0.008460
     6644.447040        0.008246
     6644.874045        0.008052
     6645.301065        0.007876
     6645.728098        0.007717
     6646.155146        0.007578
     6646.582208        0.007458
     6647.009285        0.007356
     6647.436376        0.007270
     6647.863481        0.007202
     6648.290600        0.007151
     6648.717734        0.007114
     6649.144882        0.007092
     6649.572044        0.007085
     6649.999221        0.007090
     6650.426412        0.007104
     6650.853617        0.007125
     6651.280836        0.007149
     6651.708070        0.007175
     6652.135318        0.007197
     6652.562580        0.007216
     6652.989856        0.007226
     6653.417147        0.007228
     6653.844452        0.007221
     6654.271772        0.007204
     6654.699105        0.007177
     6655.126453        0.007139
     6655.553815        0.007091
     6655.981192        0.007037
     6656.408583        0.006976
     6656.835988        0.006908
     6657.263407        0.006836
     6657.690841        0.006760
     6658.118289        0.006683
     6658.545751        0.006607
     6658.973227        0.006531
     6659.400718        0.006456
     6659.828223        0.006381
     6660.255743        0.006307
     6660.683276        0.006235
     6661.110824        0.006166
     6661.538386        0.006099
     6661.965963        0.006037
     6662.393554        0.005978
     6662.821159        0.005923
     6663.248778        0.005873
     6663.676412        0.005827
     6664.104060        0.005788
     6664.531722        0.005756
     6664.959398        0.005730
     6665.387089        0.005709
     6665.814794        0.005694
     6666.242514        0.005684
     6666.670247        0.005679
     6667.097995        0.005678
     6667.525757        0.005680
     6667.953534        0.005685
     6668.381324        0.005692
     6668.809129        0.005699
     6669.236949        0.005708
     6669.664782        0.005719
     6670.092630        0.005731
     6670.520492        0.005743
     6670.948369        0.005753
     6671.376260        0.005762
     6671.804165        0.005768
     6672.232084        0.005774
     6672.660018        0.005779
     6673.087966        0.005782
     6673.515928        0.005782
     6673.943904        0.005781
     6674.371895        0.005778
     6674.799900        0.005774
     6675.227919        0.005767
     6675.655953        0.005756
     6676.084001        0.005743
     6676.512063        0.005730
     6676.940139        0.005715
     6677.368230        0.005701
     6677.796335        0.005686
     6678.224454        0.005673
     6678.652588        0.005665
     6679.080736        0.005662
     6679.508898        0.005663
     6679.937074        0.005667
     6680.365265        0.005677
     6680.793470        0.005690
     6681.221689        0.005706
     6681.649923        0.005724
     6682.078171        0.005743
     6682.506433        0.005764
     6682.934709        0.005785
     6683.363000        0.005806
     6683.791305        0.005822
     6684.219624        0.005835
     6684.647958        0.005842
     6685.076306        0.005841
     6685.504668        0.005833
     6685.933044        0.005818
     6686.361435        0.005800
     6686.789840        0.005779
     6687.218259        0.005753
     6687.646693        0.005725
     6688.075141        0.005695
     6688.503603        0.005666
     6688.932079        0.005634
     6689.360570        0.005603
     6689.789075        0.005573
     6690.217594        0.005546
     6690.646128        0.005523
     6691.074676        0.005502
     6691.503238        0.005484
     6691.931814        0.005467
     6692.360405        0.005453
     6692.789010        0.005441
     6693.217629        0.005430
     6693.646263        0.005419
     6694.074910        0.005409
     6694.503572        0.005400
     6694.932249        0.005393
     6695.360940        0.005386
     6695.789644        0.005376
     6696.218364        0.005366
     6696.647097        0.005353
     6697.075845        0.005339
     6697.504607        0.005323
     6697.933384        0.005305
     6698.362174        0.005289
     6698.790979        0.005273
     6699.219798        0.005257
     6699.648632        0.005239
     6700.077480        0.005221
     6700.506342        0.005204
     6700.935218        0.005188
     6701.364109        0.005175
     6701.793014        0.005164
     6702.221933        0.005155
     6702.650867        0.005149
     6703.079814        0.005145
     6703.508776        0.005143
     6703.937753        0.005142
     6704.366743        0.005143
     6704.795748        0.005145
     6705.224768        0.005147
     6705.653801        0.005151
     6706.082849        0.005154
     6706.511911        0.005156
     6706.940987        0.005158
     6707.370078        0.005158
     6707.799183        0.005157
     6708.228302        0.005155
     6708.657436        0.005153
     6709.086583        0.005150
     6709.515745        0.005146
     6709.944922        0.005142
     6710.374112        0.005138
     6710.803317        0.005135
     6711.232536        0.005131
     6711.661770        0.005126
     6712.091018        0.005121
     6712.520280        0.005116
     6712.949556        0.005112
     6713.378847        0.005109
     6713.808152        0.005106
     6714.237471        0.005103
     6714.666804        0.005100
     6715.096152        0.005097
     6715.525514        0.005094
     6715.954890        0.005091
     6716.384281        0.005089
     6716.813686        0.005089
     6717.243105        0.005090
     6717.672539        0.005093
     6718.101986        0.005097
     6718.531448        0.005100
     6718.960925        0.005106
     6719.390415        0.005114
     6719.819920        0.005126
     6720.249439        0.005140
     6720.678973        0.005154
     6721.108521        0.005171
     6721.538083        0.005192
     6721.967659        0.005217
     6722.397249        0.005246
     6722.826854        0.005279
     6723.256474        0.005315
     6723.686107        0.005356
     6724.115755        0.005401
     6724.545417        0.005449
     6724.975093        0.005501
     6725.404784        0.005554
     6725.834488        0.005609
     6726.264208        0.005663
     6726.693941        0.005715
     6727.123689        0.005762
     6727.553451        0.005803
     6727.983227        0.005838
     6728.413018        0.005868
     6728.842823        0.005889
     6729.272642        0.005901
     6729.702475        0.005901
     6730.132323        0.005893
     6730.562185        0.005876
     6730.992061        0.005853
     6731.421952        0.005824
     6731.851856        0.005789
     6732.281776        0.005750
     6732.711709        0.005708
     6733.141657        0.005664
     6733.571619        0.005620
     6734.001595        0.005575
     6734.431586        0.005530
     6734.861590        0.005488
     6735.291610        0.005448
     6735.721643        0.005411
     6736.151691        0.005376
     6736.581753        0.005344
     6737.011829        0.005313
     6737.441919        0.005284
     6737.872024        0.005257
     6738.302143        0.005232
     6738.732277        0.005210
     6739.162424        0.005190
     6739.592586        0.005171
     6740.022763        0.005152
     6740.452953        0.005133
     6740.883158        0.005117
     6741.313377        0.005102
     6741.743611        0.005089
     6742.173858        0.005076
     6742.604120        0.005065
     6743.034396        0.005054
     6743.464687        0.005044
     6743.894992        0.005035
     6744.325311        0.005025
     6744.755644        0.005017
     6745.185992        0.005010
     6745.616354        0.005004
     6746.046730        0.004999
     6746.477121        0.004996
     6746.907525        0.004993
     6747.337945        0.004989
     6747.768378        0.004986
     6748.198826        0.004984
     6748.629288        0.004984
     6749.059764        0.004982
     6749.490254        0.004980
     6749.920759        0.004979
     6750.351278        0.004977
     6750.781812        0.004976
     6751.212359        0.004975
     6751.642921        0.004974
     6752.073497        0.004973
     6752.504088        0.004970
     6752.934693        0.004966
     6753.365312        0.004964
     6753.795945        0.004962
     6754.226593        0.004961
     6754.657255        0.004960
     6755.087931        0.004959
     6755.518621        0.004960
     6755.949326        0.004961
     6756.380045        0.004963
     6756.810779        0.004962
     6757.241526        0.004961
     6757.672288        0.004961
     6758.103064        0.004961
     6758.533855        0.004960
     6758.964660        0.004959
     6759.395479        0.004958
     6759.826312        0.004955
     6760.257160        0.004951
     6760.688021        0.004947
     6761.118898        0.004944
     6761.549788        0.004940
     6761.980693        0.004936
     6762.411612        0.004930
     6762.842545        0.004925
     6763.273493        0.004919
     6763.704455        0.004913
     6764.135431        0.004907
     6764.566421        0.004901
     6764.997426        0.004896
     6765.428445        0.004891
     6765.859479        0.004885
     6766.290526        0.004880
     6766.721588        0.004878
     6767.152664        0.004877
     6767.583755        0.004878
     6768.014859        0.004879
     6768.445978        0.004881
     6768.877112        0.004885
     6769.308259        0.004891
     6769.739421        0.004899
     6770.170597        0.004907
     6770.601788        0.004914
     6771.032993        0.004921
     6771.464212        0.004928
     6771.895445        0.004936
     6772.326692        0.004942
     6772.757954        0.004948
     6773.189231        0.004950
     6773.620521        0.004951
     6774.051826        0.004950
     6774.483145        0.004949
     6774.914478        0.004945
     6775.345826        0.004940
     6775.777187        0.004934
     6776.208564        0.004930
     6776.639954        0.004927
     6777.071359        0.004924
     6777.502778        0.004921
     6777.934211        0.004919
     6778.365659        0.004920
     6778.797120        0.004921
     6779.228597        0.004924
     6779.660087        0.004925
     6780.091592        0.004927
     6780.523111        0.004931
     6780.954644        0.004935
     6781.386192        0.004940
     6781.817753        0.004944
     6782.249329        0.004947
     6782.680920        0.004949
     6783.112525        0.004951
     6783.544144        0.004953
     6783.975777        0.004956
     6784.407424        0.004960
     6784.839086        0.004964
     6785.270762        0.004966
     6785.702453        0.004968
     6786.134157        0.004970
     6786.565876        0.004972
     6786.997610        0.004974
     6787.429357        0.004976
     6787.861119        0.004978
     6788.292895        0.004980
     6788.724686        0.004984
     6789.156490        0.004990
     6789.588309        0.004997
     6790.020142        0.005005
     6790.451990        0.005015
     6790.883852        0.005026
     6791.315728        0.005036
     6791.747618        0.005044
     6792.179523        0.005052
     6792.611442        0.005060
     6793.043375        0.005066
     6793.475323        0.005071
     6793.907284        0.005074
     6794.339261        0.005073
     6794.771251        0.005069
     6795.203256        0.005063
     6795.635275        0.005055
     6796.067308        0.005046
     6796.499355        0.005036
     6796.931417        0.005025
     6797.363493        0.005015
     6797.795584        0.005006
     6798.227688        0.004998
     6798.659807        0.004991
     6799.091940        0.004985
     6799.524088        0.004981
     6799.956250        0.004980
     6800.388426        0.004983
     6800.820616        0.004988
     6801.252821        0.004996
     6801.685040        0.005005
     6802.117273        0.005016
     6802.549520        0.005027
     6802.981782        0.005038
     6803.414058        0.005050
     6803.846349        0.005061
     6804.278653        0.005072
     6804.710972        0.005080
     6805.143305        0.005086
     6805.575653        0.005089
     6806.008015        0.005092
     6806.440391        0.005094
     6806.872781        0.005096
     6807.305186        0.005095
     6807.737605        0.005095
     6808.170038        0.005094
     6808.602485        0.005094
     6809.034947        0.005093
     6809.467423        0.005093
     6809.899913        0.005093
     6810.332418        0.005092
     6810.764937        0.005090
     6811.197470        0.005086
     6811.630017        0.005083
     6812.062579        0.005078
     6812.495155        0.005072
     6812.927746        0.005065
     6813.360350        0.005058
     6813.792969        0.005052
     6814.225602        0.005045
     6814.658250        0.005038
     6815.090911        0.005032
     6815.523588        0.005028
     6815.956278        0.005026
     6816.388982        0.005024
     6816.821701        0.005022
     6817.254434        0.005021
     6817.687182        0.005021
     6818.119944        0.005022
     6818.552720        0.005023
     6818.985510        0.005025
     6819.418315        0.005027
     6819.851133        0.005028
     6820.283967        0.005026
     6820.716814        0.005024
     6821.149676        0.005021
     6821.582552        0.005019
     6822.015442        0.005017
     6822.448347        0.005014
     6822.881266        0.005010
     6823.314199        0.005007
     6823.747146        0.005004
     6824.180108        0.005003
     6824.613084        0.005001
     6825.046074        0.005000
     6825.479079        0.005001
     6825.912098        0.005005
     6826.345131        0.005013
     6826.778178        0.005023
     6827.211240        0.005037
     6827.644316        0.005056
     6828.077406        0.005079
     6828.510511        0.005109
     6828.943630        0.005146
     6829.376763        0.005190
     6829.809910        0.005243
     6830.243072        0.005307
     6830.676248        0.005384
     6831.109438        0.005474
     6831.542643        0.005578
     6831.975861        0.005697
     6832.409095        0.005832
     6832.842342        0.005982
     6833.275604        0.006147
     6833.708880        0.006324
     6834.142170        0.006510
     6834.575474        0.006701
     6835.008793        0.006892
     6835.442126        0.007078
     6835.875474        0.007253
     6836.308835        0.007412
     6836.742211        0.007547
     6837.175602        0.007651
     6837.609006        0.007722
     6838.042425        0.007757
     6838.475858        0.007756
     6838.909305        0.007719
     6839.342767        0.007650
     6839.776243        0.007553
     6840.209733        0.007435
     6840.643238        0.007301
     6841.076757        0.007157
     6841.510290        0.007008
     6841.943837        0.006860
     6842.377399        0.006715
     6842.810975        0.006579
     6843.244565        0.006453
     6843.678170        0.006338
     6844.111788        0.006233
     6844.545421        0.006139
     6844.979069        0.006058
     6845.412730        0.005987
     6845.846406        0.005924
     6846.280097        0.005870
     6846.713801        0.005827
     6847.147520        0.005794
     6847.581253        0.005769
     6848.015000        0.005752
     6848.448762        0.005743
     6848.882538        0.005743
     6849.316328        0.005752
     6849.750133        0.005772
     6850.183951        0.005800
     6850.617784        0.005839
     6851.051632        0.005889
     6851.485493        0.005947
     6851.919369        0.006015
     6852.353260        0.006092
     6852.787164        0.006180
     6853.221083        0.006275
     6853.655016        0.006376
     6854.088963        0.006484
     6854.522925        0.006596
     6854.956901        0.006713
     6855.390891        0.006832
     6855.824895        0.006952
     6856.258914        0.007070
     6856.692947        0.007180
     6857.126995        0.007283
     6857.561056        0.007375
     6857.995132        0.007455
     6858.429222        0.007523
     6858.863327        0.007576
     6859.297446        0.007618
     6859.731579        0.007649
     6860.165726        0.007670
     6860.599888        0.007684
     6861.034063        0.007689
     6861.468254        0.007689
     6861.902458        0.007680
     6862.336677        0.007667
     6862.770910        0.007647
     6863.205157        0.007622
     6863.639419        0.007587
     6864.073695        0.007542
     6864.507985        0.007484
     6864.942289        0.007417
     6865.376608        0.007341
     6865.810941        0.007259
     6866.245288        0.007175
     6866.679650        0.007097
     6867.114026        0.007028
     6867.548416        0.006971
     6867.982820        0.006931
     6868.417239        0.006910
     6868.851672        0.006909
     6869.286119        0.006929
     6869.720581        0.006966
     6870.155057        0.007018
     6870.589547        0.007083
     6871.024051        0.007154
     6871.458570        0.007226
     6871.893103        0.007296
     6872.327650        0.007366
     6872.762212        0.007434
     6873.196788        0.007500
     6873.631378        0.007567
     6874.065982        0.007641
     6874.500601        0.007730
     6874.935234        0.007840
     6875.369881        0.007977
     6875.804543        0.008150
     6876.239219        0.008369
     6876.673909        0.008639
     6877.108613        0.008966
     6877.543332        0.009351
     6877.978065        0.009787
     6878.412812        0.010260
     6878.847574        0.010755
     6879.282350        0.011256
     6879.717140        0.011743
     6880.151944        0.012189
     6880.586763        0.012571
     6881.021596        0.012863
     6881.456443        0.013045
     6881.891305        0.013106
     6882.326181        0.013042
     6882.761071        0.012857
     6883.195975        0.012562
     6883.630894        0.012172
     6884.065827        0.011712
     6884.500774        0.011208
     6884.935736        0.010690
     6885.370711        0.010180
     6885.805702        0.009702
     6886.240706        0.009272
     6886.675725        0.008897
     6887.110758        0.008579
     6887.545805        0.008318
     6887.980866        0.008114
     6888.415942        0.007961
     6888.851032        0.007848
     6889.286137        0.007771
     6889.721255        0.007723
     6890.156388        0.007700
     6890.591535        0.007697
     6891.026697        0.007709
     6891.461873        0.007733
     6891.897063        0.007768
     6892.332267        0.007811
     6892.767486        0.007862
     6893.202719        0.007919
     6893.637966        0.007980
     6894.073228        0.008042
     6894.508503        0.008102
     6894.943793        0.008159
     6895.379098        0.008209
     6895.814416        0.008247
     6896.249749        0.008268
     6896.685097        0.008272
     6897.120458        0.008257
     6897.555834        0.008220
     6897.991224        0.008160
     6898.426628        0.008081
     6898.862047        0.007985
     6899.297480        0.007877
     6899.732927        0.007764
     6900.168389        0.007651
     6900.603864        0.007542
     6901.039354        0.007442
     6901.474859        0.007355
     6901.910377        0.007284
     6902.345910        0.007229
     6902.781457        0.007189
     6903.217019        0.007163
     6903.652595        0.007147
     6904.088185        0.007137
     6904.523789        0.007130
     6904.959408        0.007126
     6905.395041        0.007122
     6905.830688        0.007115
     6906.266349        0.007104
     6906.702025        0.007089
     6907.137715        0.007069
     6907.573419        0.007044
     6908.009138        0.007017
     6908.444871        0.006989
     6908.880618        0.006961
     6909.316380        0.006935
     6909.752155        0.006910
     6910.187945        0.006891
     6910.623750        0.006875
     6911.059568        0.006865
     6911.495401        0.006864
     6911.931248        0.006873
     6912.367110        0.006890
     6912.802986        0.006916
     6913.238876        0.006952
     6913.674780        0.007001
     6914.110698        0.007067
     6914.546631        0.007155
     6914.982579        0.007267
     6915.418540        0.007408
     6915.854516        0.007582
     6916.290506        0.007792
     6916.726510        0.008041
     6917.162529        0.008331
     6917.598561        0.008661
     6918.034609        0.009027
     6918.470670        0.009419
     6918.906746        0.009828
     6919.342836        0.010236
     6919.778940        0.010626
     6920.215059        0.010978
     6920.651192        0.011276
     6921.087339        0.011501
     6921.523500        0.011639
     6921.959676        0.011683
     6922.395866        0.011629
     6922.832070        0.011482
     6923.268289        0.011253
     6923.704521        0.010959
     6924.140769        0.010619
     6924.577030        0.010253
     6925.013306        0.009878
     6925.449596        0.009516
     6925.885900        0.009181
     6926.322219        0.008886
     6926.758551        0.008635
     6927.194899        0.008433
     6927.631260        0.008278
     6928.067636        0.008169
     6928.504026        0.008099
     6928.940430        0.008062
     6929.376848        0.008054
     6929.813281        0.008069
     6930.249728        0.008105
     6930.686190        0.008155
     6931.122665        0.008219
     6931.559155        0.008295
     6931.995660        0.008384
     6932.432178        0.008489
     6932.868711        0.008617
     6933.305258        0.008773
     6933.741820        0.008963
     6934.178395        0.009191
     6934.614985        0.009468
     6935.051589        0.009802
     6935.488208        0.010203
     6935.924841        0.010677
     6936.361488        0.011228
     6936.798149        0.011853
     6937.234825        0.012549
     6937.671515        0.013308
     6938.108219        0.014110
     6938.544938        0.014932
     6938.981670        0.015741
     6939.418418        0.016506
     6939.855179        0.017188
     6940.291955        0.017749
     6940.728745        0.018153
     6941.165549        0.018376
     6941.602367        0.018402
     6942.039200        0.018226
     6942.476047        0.017854
     6942.912909        0.017312
     6943.349784        0.016633
     6943.786674        0.015855
     6944.223578        0.015020
     6944.660497        0.014172
     6945.097430        0.013355
     6945.534377        0.012598
     6945.971338        0.011918
     6946.408314        0.011327
     6946.845304        0.010827
     6947.282308        0.010417
     6947.719326        0.010087
     6948.156359        0.009824
     6948.593406        0.009617
     6949.030467        0.009454
     6949.467543        0.009327
     6949.904633        0.009226
     6950.341737        0.009144
     6950.778856        0.009079
     6951.215988        0.009025
     6951.653136        0.008980
     6952.090297        0.008942
     6952.527473        0.008909
     6952.964662        0.008882
     6953.401867        0.008855
     6953.839085        0.008828
     6954.276318        0.008798
     6954.713565        0.008765
     6955.150826        0.008728
     6955.588102        0.008686
     6956.025392        0.008635
     6956.462696        0.008576
     6956.900014        0.008507
     6957.337347        0.008431
     6957.774694        0.008350
     6958.212055        0.008264
     6958.649431        0.008176
     6959.086821        0.008092
     6959.524225        0.008013
     6959.961644        0.007942
     6960.399076        0.007882
     6960.836523        0.007833
     6961.273985        0.007794
     6961.711460        0.007767
     6962.148950        0.007752
     6962.586454        0.007748
     6963.023973        0.007754
     6963.461506        0.007770
     6963.899053        0.007799
     6964.336614        0.007843
     6964.774189        0.007902
     6965.211779        0.007974
     6965.649383        0.008058
     6966.087002        0.008151
     6966.524635        0.008254
     6966.962282        0.008361
     6967.399943        0.008467
     6967.837618        0.008565
     6968.275308        0.008652
     6968.713012        0.008719
     6969.150731        0.008764
     6969.588464        0.008781
     6970.026211        0.008769
     6970.463972        0.008724
     6970.901747        0.008648
     6971.339537        0.008549
     6971.777341        0.008431
     6972.215160        0.008298
     6972.652993        0.008157
     6973.090840        0.008017
     6973.528701        0.007882
     6973.966576        0.007758
     6974.404466        0.007647
     6974.842370        0.007552
     6975.280289        0.007472
     6975.718222        0.007406
     6976.156168        0.007352
     6976.594130        0.007310
     6977.032105        0.007279
     6977.470095        0.007261
     6977.908099        0.007252
     6978.346118        0.007253
     6978.784150        0.007260
     6979.222197        0.007278
     6979.660259        0.007305
     6980.098334        0.007343
     6980.536424        0.007390
     6980.974528        0.007446
     6981.412646        0.007513
     6981.850779        0.007589
     6982.288926        0.007670
     6982.727087        0.007753
     6983.165263        0.007833
     6983.603453        0.007909
     6984.041657        0.007975
     6984.479875        0.008028
     6984.918108        0.008067
     6985.356355        0.008089
     6985.794616        0.008093
     6986.232892        0.008078
     6986.671181        0.008048
     6987.109485        0.008006
     6987.547804        0.007955
     6987.986136        0.007901
     6988.424483        0.007848
     6988.862845        0.007800
     6989.301220        0.007756
     6989.739610        0.007716
     6990.178014        0.007682
     6990.616432        0.007653
     6991.054865        0.007625
     6991.493312        0.007599
     6991.931773        0.007575
     6992.370249        0.007549
     6992.808739        0.007519
     6993.247243        0.007484
     6993.685761        0.007443
     6994.124294        0.007398
     6994.562841        0.007346
     6995.001402        0.007290
     6995.439977        0.007233
     6995.878567        0.007174
     6996.317171        0.007115
     6996.755789        0.007058
     6997.194422        0.007004
     6997.633069        0.006956
     6998.071730        0.006914
     6998.510406        0.006878
     6998.949095        0.006847
     6999.387800        0.006819
     6999.826518        0.006795
     7000.265250        0.006775
     7000.703997        0.006757
     7001.142759        0.006740
     7001.581534        0.006722
     7002.020324        0.006704
     7002.459128        0.006688
     7002.897946        0.006673
     7003.336779        0.006659
     7003.775626        0.006644
     7004.214487        0.006631
     7004.653362        0.006620
     7005.092252        0.006610
     7005.531156        0.006602
     7005.970074        0.006596
     7006.409007        0.006590
     7006.847954        0.006585
     7007.286915        0.006580
     7007.725891        0.006577
     7008.164880        0.006573
     7008.603884        0.006567
     7009.042903        0.006559
     7009.481935        0.006549
     7009.920982        0.006537
     7010.360043        0.006523
     7010.799119        0.006508
     7011.238209        0.006495
     7011.677313        0.006483
     7012.116431        0.006471
     7012.555563        0.006459
     7012.994710        0.006450
     7013.433871        0.006447
     7013.873047        0.006448
     7014.312237        0.006455
     7014.751441        0.006468
     7015.190659        0.006490
     7015.629892        0.006517
     7016.069138        0.006549
     7016.508400        0.006583
     7016.947675        0.006624
     7017.386965        0.006668
     7017.826269        0.006716
     7018.265587        0.006766
     7018.704920        0.006818
     7019.144266        0.006869
     7019.583628        0.006919
     7020.023003        0.006970
     7020.462393        0.007020
     7020.901797        0.007068
     7021.341215        0.007112
     7021.780647        0.007154
     7022.220094        0.007190
     7022.659555        0.007222
     7023.099031        0.007248
     7023.538521        0.007267
     7023.978025        0.007279
     7024.417543        0.007280
     7024.857075        0.007272
     7025.296622        0.007252
     7025.736183        0.007223
     7026.175759        0.007184
     7026.615348        0.007139
     7027.054952        0.007089
     7027.494571        0.007039
     7027.934203        0.006993
     7028.373850        0.006954
     7028.813511        0.006926
     7029.253187        0.006910
     7029.692876        0.006905
     7030.132580        0.006912
     7030.572298        0.006931
     7031.012031        0.006961
     7031.451778        0.006998
     7031.891539        0.007040
     7032.331314        0.007083
     7032.771104        0.007125
     7033.210908        0.007160
     7033.650726        0.007185
     7034.090559        0.007200
     7034.530406        0.007200
     7034.970267        0.007188
     7035.410142        0.007164
     7035.850032        0.007132
     7036.289936        0.007095
     7036.729854        0.007057
     7037.169786        0.007024
     7037.609733        0.007000
     7038.049694        0.006987
     7038.489670        0.006989
     7038.929659        0.007012
     7039.369663        0.007059
     7039.809681        0.007127
     7040.249714        0.007219
     7040.689761        0.007331
     7041.129822        0.007461
     7041.569897        0.007604
     7042.009987        0.007754
     7042.450091        0.007906
     7042.890209        0.008050
     7043.330341        0.008177
     7043.770488        0.008281
     7044.210649        0.008356
     7044.650825        0.008397
     7045.091014        0.008399
     7045.531218        0.008363
     7045.971436        0.008294
     7046.411669        0.008196
     7046.851916        0.008077
     7047.292177        0.007945
     7047.732452        0.007808
     7048.172742        0.007677
     7048.613046        0.007559
     7049.053364        0.007458
     7049.493696        0.007377
     7049.934043        0.007315
     7050.374404        0.007273
     7050.814779        0.007248
     7051.255169        0.007236
     7051.695573        0.007231
     7052.135991        0.007230
     7052.576424        0.007231
     7053.016870        0.007227
     7053.457331        0.007217
     7053.897807        0.007198
     7054.338296        0.007169
     7054.778800        0.007131
     7055.219318        0.007086
     7055.659851        0.007038
     7056.100398        0.006989
     7056.540959        0.006939
     7056.981534        0.006890
     7057.422124        0.006843
     7057.862727        0.006801
     7058.303346        0.006764
     7058.743978        0.006731
     7059.184625        0.006700
     7059.625286        0.006672
     7060.065961        0.006644
     7060.506651        0.006615
     7060.947355        0.006587
     7061.388073        0.006558
     7061.828805        0.006527
     7062.269552        0.006494
     7062.710313        0.006463
     7063.151088        0.006433
     7063.591878        0.006404
     7064.032682        0.006377
     7064.473500        0.006352
     7064.914332        0.006330
     7065.355179        0.006312
     7065.796040        0.006297
     7066.236915        0.006285
     7066.677805        0.006277
     7067.118709        0.006272
     7067.559627        0.006271
     7068.000559        0.006273
     7068.441506        0.006280
     7068.882467        0.006289
     7069.323442        0.006301
     7069.764432        0.006314
     7070.205436        0.006327
     7070.646454        0.006340
     7071.087486        0.006353
     7071.528533        0.006365
     7071.969594        0.006372
     7072.410669        0.006375
     7072.851759        0.006371
     7073.292863        0.006363
     7073.733981        0.006349
     7074.175113        0.006331
     7074.616260        0.006308
     7075.057421        0.006281
     7075.498596        0.006252
     7075.939786        0.006223
     7076.380989        0.006194
     7076.822207        0.006166
     7077.263440        0.006141
     7077.704687        0.006119
     7078.145948        0.006102
     7078.587223        0.006088
     7079.028512        0.006076
     7079.469816        0.006067
     7079.911134        0.006058
     7080.352467        0.006051
     7080.793813        0.006043
     7081.235174        0.006036
     7081.676550        0.006029
     7082.117939        0.006024
     7082.559343        0.006017
     7083.000761        0.006008
     7083.442193        0.005996
     7083.883640        0.005984
     7084.325101        0.005973
     7084.766576        0.005963
     7085.208066        0.005955
     7085.649570        0.005947
     7086.091088        0.005938
     7086.532620        0.005929
     7086.974167        0.005922
     7087.415728        0.005914
     7087.857303        0.005905
     7088.298892        0.005895
     7088.740496        0.005884
     7089.182114        0.005872
     7089.623747        0.005860
     7090.065393        0.005847
     7090.507054        0.005835
     7090.948729        0.005822
     7091.390419        0.005810
     7091.832123        0.005802
     7092.273841        0.005796
     7092.715573        0.005792
     7093.157320        0.005792
     7093.599081        0.005793
     7094.040856        0.005793
     7094.482645        0.005794
     7094.924449        0.005795
     7095.366267        0.005796
     7095.808099        0.005798
     7096.249946        0.005798
     7096.691807        0.005798
     7097.133682        0.005795
     7097.575572        0.005789
     7098.017475        0.005779
     7098.459394        0.005768
     7098.901326        0.005757
     7099.343272        0.005745
     7099.785233        0.005731
     7100.227209        0.005716
     7100.669198        0.005701
     7101.111202        0.005687
     7101.553220        0.005675
     7101.995252        0.005663
     7102.437299        0.005652
     7102.879360        0.005641
     7103.321435        0.005632
     7103.763524        0.005623
     7104.205628        0.005615
     7104.647746        0.005607
     7105.089878        0.005600
     7105.532025        0.005593
     7105.974186        0.005585
     7106.416361        0.005577
     7106.858551        0.005569
     7107.300754        0.005562
     7107.742972        0.005554
     7108.185205        0.005546
     7108.627451        0.005537
     7109.069712        0.005530
     7109.511987        0.005524
     7109.954277        0.005518
     7110.396580        0.005512
     7110.838898        0.005505
     7111.281231        0.005498
     7111.723577        0.005492
     7112.165938        0.005486
     7112.608313        0.005479
     7113.050703        0.005470
     7113.493106        0.005461
     7113.935524        0.005452
     7114.377957        0.005445
     7114.820403        0.005437
     7115.262864        0.005429
     7115.705339        0.005422
     7116.147829        0.005417
     7116.590332        0.005412
     7117.032850        0.005408
     7117.475383        0.005406
     7117.917929        0.005407
     7118.360490        0.005410
     7118.803065        0.005416
     7119.245655        0.005422
     7119.688258        0.005431
     7120.130876        0.005442
     7120.573509        0.005454
     7121.016155        0.005467
     7121.458816        0.005481
     7121.901491        0.005497
     7122.344181        0.005513
     7122.786884        0.005528
     7123.229602        0.005543
     7123.672335        0.005559
     7124.115081        0.005576
     7124.557842        0.005591
     7125.000617        0.005607
     7125.443406        0.005621
     7125.886210        0.005632
     7126.329028        0.005643
     7126.771860        0.005655
     7127.214707        0.005665
     7127.657568        0.005671
     7128.100443        0.005673
     7128.543332        0.005673
     7128.986236        0.005669
     7129.429154        0.005663
     7129.872086        0.005656
     7130.315033        0.005647
     7130.757993        0.005637
     7131.200969        0.005624
     7131.643958        0.005611
     7132.086962        0.005601
     7132.529980        0.005592
     7132.973012        0.005586
     7133.416058        0.005581
     7133.859119        0.005579
     7134.302194        0.005579
     7134.745284        0.005582
     7135.188387        0.005588
     7135.631505        0.005597
     7136.074637        0.005605
     7136.517784        0.005613
     7136.960945        0.005620
     7137.404120        0.005626
     7137.847309        0.005633
     7138.290513        0.005639
     7138.733731        0.005644
     7139.176963        0.005648
     7139.620209        0.005650
     7140.063470        0.005653
     7140.506745        0.005655
     7140.950035        0.005658
     7141.393338        0.005661
     7141.836656        0.005663
     7142.279988        0.005666
     7142.723335        0.005668
     7143.166696        0.005668
     7143.610071        0.005667
     7144.053460        0.005667
     7144.496864        0.005667
     7144.940282        0.005666
     7145.383714        0.005664
     7145.827160        0.005661
     7146.270621        0.005658
     7146.714096        0.005652
     7147.157586        0.005643
     7147.601089        0.005632
     7148.044607        0.005621
     7148.488139        0.005608
     7148.931686        0.005594
     7149.375246        0.005579
     7149.818822        0.005562
     7150.262411        0.005546
     7150.706014        0.005530
     7151.149632        0.005516
     7151.593265        0.005504
     7152.036911        0.005497
     7152.480572        0.005494
     7152.924247        0.005494
     7153.367936        0.005496
     7153.811640        0.005499
     7154.255358        0.005504
     7154.699090        0.005512
     7155.142836        0.005519
     7155.586597        0.005521
     7156.030372        0.005520
     7156.474161        0.005517
     7156.917965        0.005512
     7157.361783        0.005504
     7157.805615        0.005492
     7158.249461        0.005478
     7158.693322        0.005460
     7159.137197        0.005441
     7159.581086        0.005423
     7160.024990        0.005404
     7160.468908        0.005387
     7160.912840        0.005373
     7161.356786        0.005360
     7161.800747        0.005349
     7162.244722        0.005342
     7162.688712        0.005336
     7163.132715        0.005331
     7163.576733        0.005328
     7164.020765        0.005326
     7164.464812        0.005325
     7164.908872        0.005321
     7165.352947        0.005317
     7165.797037        0.005312
     7166.241140        0.005307
     7166.685258        0.005300
     7167.129390        0.005293
     7167.573536        0.005284
     7168.017697        0.005275
     7168.461872        0.005266
     7168.906061        0.005256
     7169.350265        0.005245
     7169.794483        0.005234
     7170.238715        0.005224
     7170.682961        0.005215
     7171.127222        0.005206
     7171.571497        0.005196
     7172.015786        0.005187
     7172.460090        0.005178
     7172.904408        0.005169
     7173.348740        0.005160
     7173.793086        0.005152
     7174.237447        0.005146
     7174.681822        0.005141
     7175.126211        0.005137
     7175.570615        0.005133
     7176.015033        0.005129
     7176.459465        0.005126
     7176.903911        0.005124
     7177.348372        0.005123
     7177.792847        0.005124
     7178.237336        0.005125
     7178.681839        0.005127
     7179.126357        0.005131
     7179.570889        0.005137
     7180.015436        0.005144
     7180.459996        0.005151
     7180.904571        0.005160
     7181.349161        0.005171
     7181.793764        0.005184
     7182.238382        0.005201
     7182.683014        0.005219
     7183.127660        0.005239
     7183.572321        0.005260
     7184.016996        0.005283
     7184.461685        0.005306
     7184.906389        0.005329
     7185.351107        0.005351
     7185.795839        0.005372
     7186.240585        0.005392
     7186.685346        0.005407
     7187.130121        0.005419
     7187.574910        0.005426
     7188.019713        0.005429
     7188.464531        0.005428
     7188.909363        0.005422
     7189.354210        0.005412
     7189.799070        0.005400
     7190.243945        0.005384
     7190.688834        0.005365
     7191.133738        0.005345
     7191.578656        0.005324
     7192.023588        0.005303
     7192.468534        0.005282
     7192.913495        0.005264
     7193.358470        0.005247
     7193.803459        0.005232
     7194.248462        0.005217
     7194.693480        0.005204
     7195.138512        0.005193
     7195.583558        0.005184
     7196.028619        0.005177
     7196.473694        0.005171
     7196.918783        0.005166
     7197.363887        0.005164
     7197.809004        0.005162
     7198.254136        0.005161
     7198.699283        0.005160
     7199.144443        0.005159
     7199.589618        0.005157
     7200.034807        0.005157
     7200.480011        0.005159
     7200.925229        0.005159
     7201.370461        0.005158
     7201.815707        0.005157
     7202.260968        0.005154
     7202.706243        0.005151
     7203.151532        0.005146
     7203.596835        0.005141
     7204.042153        0.005136
     7204.487485        0.005132
     7204.932831        0.005129
     7205.378192        0.005125
     7205.823567        0.005121
     7206.268956        0.005116
     7206.714359        0.005113
     7207.159777        0.005109
     7207.605209        0.005105
     7208.050655        0.005101
     7208.496116        0.005099
     7208.941591        0.005097
     7209.387080        0.005095
     7209.832583        0.005091
     7210.278101        0.005086
     7210.723633        0.005080
     7211.169179        0.005074
     7211.614740        0.005069
     7212.060315        0.005064
     7212.505904        0.005061
     7212.951507        0.005059
     7213.397125        0.005057
     7213.842757        0.005055
     7214.288403        0.005053
     7214.734064        0.005052
     7215.179739        0.005051
     7215.625428        0.005050
     7216.071131        0.005048
     7216.516849        0.005046
     7216.962581        0.005043
     7217.408327        0.005039
     7217.854088        0.005034
     7218.299863        0.005030
     7218.745652        0.005026
     7219.191455        0.005024
     7219.637273        0.005020
     7220.083105        0.005014
     7220.528951        0.005007
     7220.974812        0.005002
     7221.420687        0.004999
     7221.866576        0.004997
     7222.312479        0.004993
     7222.758397        0.004987
     7223.204329        0.004982
     7223.650275        0.004979
     7224.096236        0.004976
     7224.542211        0.004971
     7224.988200        0.004965
     7225.434203        0.004960
     7225.880221        0.004955
     7226.326253        0.004950
     7226.772299        0.004945
     7227.218359        0.004941
     7227.664434        0.004936
     7228.110523        0.004932
     7228.556627        0.004928
     7229.002744        0.004925
     7229.448876        0.004921
     7229.895023        0.004919
     7230.341183        0.004917
     7230.787358        0.004917
     7231.233547        0.004916
     7231.679750        0.004916
     7232.125968        0.004916
     7232.572200        0.004917
     7233.018446        0.004919
     7233.464707        0.004921
     7233.910982        0.004923
     7234.357271        0.004925
     7234.803574        0.004926
     7235.249892        0.004929
     7235.696224        0.004932
     7236.142570        0.004935
     7236.588930        0.004938
     7237.035305        0.004941
     7237.481694        0.004946
     7237.928098        0.004952
     7238.374515        0.004959
     7238.820947        0.004967
     7239.267393        0.004976
     7239.713854        0.004986
     7240.160329        0.004997
     7240.606818        0.005007
     7241.053321        0.005017
     7241.499839        0.005026
     7241.946371        0.005032
     7242.392917        0.005037
     7242.839477        0.005043
     7243.286052        0.005049
     7243.732641        0.005054
     7244.179245        0.005056
     7244.625862        0.005057
     7245.072494        0.005058
     7245.519140        0.005057
     7245.965801        0.005055
     7246.412475        0.005052
     7246.859165        0.005048
     7247.305868        0.005045
     7247.752585        0.005043
     7248.199317        0.005040
     7248.646064        0.005036
     7249.092824        0.005031
     7249.539599        0.005028
     7249.986388        0.005026
     7250.433191        0.005025
     7250.880009        0.005025
     7251.326841        0.005025
     7251.773687        0.005025
     7252.220547        0.005024
     7252.667422        0.005025
     7253.114311        0.005026
     7253.561214        0.005026
     7254.008132        0.005027
     7254.455064        0.005030
     7254.902010        0.005034
     7255.348970        0.005038
     7255.795945        0.005042
     7256.242934        0.005048
     7256.689938        0.005053
     7257.136955        0.005061
     7257.583987        0.005070
     7258.031033        0.005078
     7258.478094        0.005082
     7258.925168        0.005085
     7259.372257        0.005088
     7259.819361        0.005093
     7260.266478        0.005097
     7260.713610        0.005100
     7261.160756        0.005101
     7261.607917        0.005100
     7262.055091        0.005099
     7262.502280        0.005097
     7262.949484        0.005095
     7263.396701        0.005093
     7263.843933        0.005091
     7264.291179        0.005089
     7264.738440        0.005088
     7265.185714        0.005088
     7265.633003        0.005089
     7266.080307        0.005092
     7266.527624        0.005095
     7266.974956        0.005099
     7267.422302        0.005103
     7267.869663        0.005107
     7268.317037        0.005110
     7268.764426        0.005115
     7269.211830        0.005120
     7269.659247        0.005124
     7270.106679        0.005124
     7270.554125        0.005123
     7271.001586        0.005123
     7271.449060        0.005122
     7271.896549        0.005120
     7272.344052        0.005117
     7272.791570        0.005112
     7273.239102        0.005106
     7273.686648        0.005098
     7274.134208        0.005088
     7274.581783        0.005078
     7275.029372        0.005068
     7275.476975        0.005059
     7275.924593        0.005049
     7276.372225        0.005038
     7276.819871        0.005029
     7277.267531        0.005019
     7277.715206        0.005009
     7278.162895        0.004998
     7278.610598        0.004988
     7279.058315        0.004980
     7279.506047        0.004975
     7279.953793        0.004972
     7280.401554        0.004969
     7280.849328        0.004967
     7281.297117        0.004965
     7281.744921        0.004966
     7282.192738        0.004968
     7282.640570        0.004971
     7283.088416        0.004975
     7283.536276        0.004980
     7283.984151        0.004986
     7284.432040        0.004992
     7284.879943        0.004997
     7285.327861        0.005002
     7285.775792        0.005007
     7286.223739        0.005010
     7286.671699        0.005014
     7287.119674        0.005017
     7287.567663        0.005020
     7288.015666        0.005023
     7288.463683        0.005025
     7288.911715        0.005027
     7289.359761        0.005028
     7289.807821        0.005030
     7290.255896        0.005031
     7290.703985        0.005032
     7291.152088        0.005033
     7291.600206        0.005033
     7292.048337        0.005033
     7292.496484        0.005034
     7292.944644        0.005035
     7293.392818        0.005036
     7293.841007        0.005037
     7294.289211        0.005039
     7294.737428        0.005042
     7295.185660        0.005047
     7295.633906        0.005054
     7296.082166        0.005063
     7296.530441        0.005074
     7296.978730        0.005084
     7297.427033        0.005096
     7297.875350        0.005107
     7298.323682        0.005118
     7298.772028        0.005128
     7299.220389        0.005135
     7299.668763        0.005140
     7300.117152        0.005141
     7300.565555        0.005136
     7301.013973        0.005129
     7301.462404        0.005119
     7301.910850        0.005107
     7302.359311        0.005092
     7302.807785        0.005075
     7303.256274        0.005057
     7303.704777        0.005039
     7304.153295        0.005021
     7304.601827        0.005006
     7305.050373        0.004991
     7305.498933        0.004978
     7305.947508        0.004966
     7306.396096        0.004957
     7306.844700        0.004951
     7307.293317        0.004946
     7307.741949        0.004944
     7308.190595        0.004942
     7308.639255        0.004943
     7309.087930        0.004945
     7309.536619        0.004950
     7309.985322        0.004955
     7310.434039        0.004960
     7310.882771        0.004964
     7311.331517        0.004969
     7311.780277        0.004974
     7312.229052        0.004979
     7312.677841        0.004983
     7313.126644        0.004985
     7313.575461        0.004986
     7314.024293        0.004987
     7314.473139        0.004988
     7314.921999        0.004990
     7315.370874        0.004992
     7315.819763        0.004994
     7316.268666        0.004998
     7316.717583        0.005002
     7317.166515        0.005007
     7317.615461        0.005011
     7318.064421        0.005016
     7318.513396        0.005020
     7318.962384        0.005024
     7319.411388        0.005027
     7319.860405        0.005028
     7320.309437        0.005029
     7320.758483        0.005028
     7321.207543        0.005026
     7321.656617        0.005021
     7322.105706        0.005014
     7322.554809        0.005005
     7323.003927        0.004997
     7323.453058        0.004990
     7323.902204        0.004982
     7324.351365        0.004975
     7324.800539        0.004970
     7325.249728        0.004965
     7325.698931        0.004961
     7326.148149        0.004959
     7326.597380        0.004959
     7327.046626        0.004961
     7327.495886        0.004963
     7327.945161        0.004967
     7328.394450        0.004972
     7328.843753        0.004979
     7329.293070        0.004987
     7329.742402        0.004996
     7330.191748        0.005003
     7330.641108        0.005011
     7331.090483        0.005020
     7331.539871        0.005028
     7331.989275        0.005033
     7332.438692        0.005038
     7332.888124        0.005040
     7333.337569        0.005040
     7333.787030        0.005037
     7334.236504        0.005031
     7334.685993        0.005025
     7335.135496        0.005017
     7335.585013        0.005008
     7336.034545        0.004998
     7336.484091        0.004988
     7336.933651        0.004977
     7337.383226        0.004968
     7337.832815        0.004958
     7338.282418        0.004949
     7338.732035        0.004941
     7339.181667        0.004935
     7339.631313        0.004931
     7340.080973        0.004929
     7340.530647        0.004928
     7340.980336        0.004926
     7341.430039        0.004924
     7341.879756        0.004924
     7342.329488        0.004924
     7342.779234        0.004925
     7343.228994        0.004926
     7343.678769        0.004927
     7344.128557        0.004927
     7344.578360        0.004927
     7345.028178        0.004925
     7345.478009        0.004923
     7345.927855        0.004922
     7346.377716        0.004920
     7346.827590        0.004918
     7347.277479        0.004914
     7347.727382        0.004910
     7348.177299        0.004904
     7348.627231        0.004899
     7349.077177        0.004894
     7349.527137        0.004889
     7349.977111        0.004884
     7350.427100        0.004880
     7350.877103        0.004877
     7351.327120        0.004875
     7351.777152        0.004874
     7352.227198        0.004873
     7352.677258        0.004875
     7353.127333        0.004877
     7353.577421        0.004880
     7354.027524        0.004884
     7354.477642        0.004886
     7354.927773        0.004889
     7355.377919        0.004892
     7355.828079        0.004895
     7356.278254        0.004895
     7356.728442        0.004895
     7357.178645        0.004893
     7357.628863        0.004888
     7358.079094        0.004883
     7358.529340        0.004878
     7358.979600        0.004874
     7359.429875        0.004868
     7359.880163        0.004861
     7360.330466        0.004854
     7360.780784        0.004847
     7361.231115        0.004841
     7361.681461        0.004836
     7362.131821        0.004831
     7362.582196        0.004826
     7363.032585        0.004821
     7363.482988        0.004815
     7363.933405        0.004810
     7364.383836        0.004806
     7364.834282        0.004802
     7365.284742        0.004797
     7365.735217        0.004792
     7366.185705        0.004788
     7366.636208        0.004785
     7367.086726        0.004782
     7367.537257        0.004778
     7367.987803        0.004774
     7368.438363        0.004772
     7368.888938        0.004770
     7369.339526        0.004768
     7369.790129        0.004766
     7370.240747        0.004764
     7370.691378        0.004762
     7371.142024        0.004762
     7371.592684        0.004762
     7372.043359        0.004764
     7372.494047        0.004765
     7372.944750        0.004764
     7373.395467        0.004763
     7373.846199        0.004762
     7374.296945        0.004762
     7374.747705        0.004762
     7375.198479        0.004762
     7375.649268        0.004761
     7376.100071        0.004761
     7376.550888        0.004762
     7377.001720        0.004765
     7377.452566        0.004768
     7377.903426        0.004770
     7378.354300        0.004771
     7378.805189        0.004773
     7379.256092        0.004775
     7379.707009        0.004777
     7380.157940        0.004779
     7380.608886        0.004783
     7381.059846        0.004788
     7381.510821        0.004794
     7381.961809        0.004801
     7382.412812        0.004808
     7382.863829        0.004816
     7383.314861        0.004825
     7383.765907        0.004837
     7384.216967        0.004851
     7384.668041        0.004867
     7385.119130        0.004886
     7385.570233        0.004907
     7386.021350        0.004929
     7386.472482        0.004951
     7386.923627        0.004973
     7387.374787        0.004993
     7387.825962        0.005011
     7388.277150        0.005027
     7388.728353        0.005041
     7389.179571        0.005053
     7389.630802        0.005059
     7390.082048        0.005060
     7390.533308        0.005056
     7390.984582        0.005048
     7391.435871        0.005036
     7391.887174        0.005020
     7392.338491        0.005002
     7392.789822        0.004982
     7393.241168        0.004960
     7393.692528        0.004939
     7394.143903        0.004919
     7394.595291        0.004898
     7395.046694        0.004879
     7395.498111        0.004862
     7395.949543        0.004848
     7396.400989        0.004833
     7396.852449        0.004820
     7397.303923        0.004808
     7397.755412        0.004798
     7398.206914        0.004790
     7398.658432        0.004783
     7399.109963        0.004777
     7399.561509        0.004772
     7400.013069        0.004768
     7400.464643        0.004762
     7400.916232        0.004756
     7401.367835        0.004749
     7401.819452        0.004744
     7402.271083        0.004739
     7402.722729        0.004735
     7403.174389        0.004730
     7403.626063        0.004725
     7404.077752        0.004721
     7404.529455        0.004719
     7404.981172        0.004717
     7405.432904        0.004717
     7405.884649        0.004718
     7406.336409        0.004720
     7406.788184        0.004722
     7407.239972        0.004726
     7407.691775        0.004732
     7408.143592        0.004739
     7408.595424        0.004747
     7409.047269        0.004755
     7409.499129        0.004764
     7409.951004        0.004773
     7410.402892        0.004782
     7410.854795        0.004790
     7411.306712        0.004798
     7411.758644        0.004805
     7412.210589        0.004813
     7412.662549        0.004821
     7413.114524        0.004828
     7413.566512        0.004833
     7414.018515        0.004837
     7414.470532        0.004840
     7414.922564        0.004842
     7415.374609        0.004842
     7415.826669        0.004842
     7416.278744        0.004841
     7416.730832        0.004841
     7417.182935        0.004839
     7417.635052        0.004836
     7418.087184        0.004833
     7418.539329        0.004830
     7418.991489        0.004826
     7419.443664        0.004823
     7419.895852        0.004821
     7420.348055        0.004819
     7420.800272        0.004816
     7421.252503        0.004814
     7421.704749        0.004812
     7422.157009        0.004810
     7422.609283        0.004809
     7423.061572        0.004806
     7423.513875        0.004802
     7423.966192        0.004798
     7424.418523        0.004794
     7424.870869        0.004789
     7425.323229        0.004783
     7425.775603        0.004777
     7426.227992        0.004772
     7426.680394        0.004767
     7427.132812        0.004763
     7427.585243        0.004757
     7428.037689        0.004753
     7428.490149        0.004748
     7428.942623        0.004744
     7429.395111        0.004740
     7429.847614        0.004737
     7430.300131        0.004734
     7430.752663        0.004730
     7431.205208        0.004726
     7431.657768        0.004724
     7432.110342        0.004723
     7432.562931        0.004723
     7433.015534        0.004724
     7433.468151        0.004725
     7433.920782        0.004725
     7434.373428        0.004726
     7434.826088        0.004729
     7435.278762        0.004734
     7435.731451        0.004740
     7436.184153        0.004745
     7436.636870        0.004750
     7437.089602        0.004755
     7437.542347        0.004760
     7437.995107        0.004764
     7438.447882        0.004768
     7438.900670        0.004772
     7439.353473        0.004773
     7439.806290        0.004772
     7440.259121        0.004770
     7440.711967        0.004767
     7441.164827        0.004765
     7441.617701        0.004761
     7442.070589        0.004754
     7442.523492        0.004747
     7442.976409        0.004739
     7443.429341        0.004732
     7443.882286        0.004724
     7444.335246        0.004715
     7444.788220        0.004707
     7445.241209        0.004701
     7445.694212        0.004695
     7446.147229        0.004688
     7446.600260        0.004682
     7447.053306        0.004675
     7447.506366        0.004669
     7447.959440        0.004665
     7448.412528        0.004663
     7448.865631        0.004661
     7449.318748        0.004659
     7449.771879        0.004658
     7450.225025        0.004658
     7450.678185        0.004658
     7451.131359        0.004658
     7451.584547        0.004659
     7452.037750        0.004659
     7452.490967        0.004660
     7452.944199        0.004661
     7453.397444        0.004662
     7453.850704        0.004662
     7454.303978        0.004661
     7454.757267        0.004659
     7455.210569        0.004657
     7455.663886        0.004655
     7456.117218        0.004652
     7456.570563        0.004647
     7457.023923        0.004642
     7457.477297        0.004637
     7457.930686        0.004631
     7458.384088        0.004625
     7458.837505        0.004621
     7459.290937        0.004617
     7459.744382        0.004612
     7460.197842        0.004608
     7460.651316        0.004606
     7461.104805        0.004603
     7461.558308        0.004601
     7462.011825        0.004601
     7462.465356        0.004602
     7462.918901        0.004604
     7463.372461        0.004608
     7463.826035        0.004613
     7464.279624        0.004620
     7464.733227        0.004628
     7465.186844        0.004638
     7465.640475        0.004648
     7466.094120        0.004659
     7466.547780        0.004671
     7467.001454        0.004684
     7467.455143        0.004697
     7467.908845        0.004710
     7468.362562        0.004721
     7468.816294        0.004732
     7469.270039        0.004740
     7469.723799        0.004747
     7470.177573        0.004751
     7470.631362        0.004753
     7471.085164        0.004752
     7471.538981        0.004749
     7471.992813        0.004746
     7472.446658        0.004740
     7472.900518        0.004733
     7473.354392        0.004725
     7473.808280        0.004717
     7474.262183        0.004708
     7474.716100        0.004700
     7475.170031        0.004691
     7475.623977        0.004683
     7476.077937        0.004676
     7476.531911        0.004670
     7476.985899        0.004665
     7477.439902        0.004661
     7477.893919        0.004658
     7478.347950        0.004654
     7478.801996        0.004650
     7479.256055        0.004649
     7479.710129        0.004649
     7480.164218        0.004651
     7480.618321        0.004654
     7481.072437        0.004660
     7481.526569        0.004667
     7481.980714        0.004675
     7482.434874        0.004685
     7482.889048        0.004698
     7483.343236        0.004712
     7483.797439        0.004727
     7484.251656        0.004741
     7484.705887        0.004754
     7485.160133        0.004764
     7485.614393        0.004771
     7486.068667        0.004775
     7486.522955        0.004776
     7486.977258        0.004772
     7487.431575        0.004762
     7487.885906        0.004750
     7488.340251        0.004735
     7488.794611        0.004718
     7489.248985        0.004699
     7489.703374        0.004682
     7490.157776        0.004665
     7490.612193        0.004649
     7491.066624        0.004634
     7491.521070        0.004621
     7491.975530        0.004611
     7492.430004        0.004602
     7492.884492        0.004594
     7493.338995        0.004588
     7493.793511        0.004582
     7494.248043        0.004578
     7494.702588        0.004574
     7495.157148        0.004569
     7495.611722        0.004566
     7496.066310        0.004565
     7496.520913        0.004563
     7496.975530        0.004562
     7497.430161        0.004560
     7497.884806        0.004559
     7498.339466        0.004558
     7498.794140        0.004558
     7499.248829        0.004558
     7499.703531        0.004560
     7500.158248        0.004562
     7500.612979        0.004563
     7501.067725        0.004564
     7501.522484        0.004565
     7501.977259        0.004567
     7502.432047        0.004569
     7502.886849        0.004571
     7503.341666        0.004573
     7503.796497        0.004574
     7504.251343        0.004577
     7504.706203        0.004579
     7505.161077        0.004581
     7505.615965        0.004584
     7506.070868        0.004586
     7506.525784        0.004586
     7506.980716        0.004587
     7507.435661        0.004587
     7507.890621        0.004589
     7508.345595        0.004591
     7508.800583        0.004592
     7509.255586        0.004593
     7509.710603        0.004594
     7510.165634        0.004593
     7510.620679        0.004592
     7511.075739        0.004590
     7511.530813        0.004589
     7511.985901        0.004587
     7512.441004        0.004586
     7512.896121        0.004585
     7513.351252        0.004583
     7513.806397        0.004580
     7514.261557        0.004577
     7514.716731        0.004573
     7515.171919        0.004571
     7515.627122        0.004569
     7516.082339        0.004567
     7516.537570        0.004564
     7516.992815        0.004560
     7517.448075        0.004558
     7517.903349        0.004556
     7518.358637        0.004555
     7518.813940        0.004554
     7519.269256        0.004553
     7519.724588        0.004552
     7520.179933        0.004550
     7520.635293        0.004549
     7521.090667        0.004548
     7521.546055        0.004547
     7522.001457        0.004548
     7522.456874        0.004549
     7522.912305        0.004549
     7523.367751        0.004550
     7523.823211        0.004552
     7524.278684        0.004555
     7524.734173        0.004557
     7525.189675        0.004558
     7525.645192        0.004558
     7526.100723        0.004558
     7526.556269        0.004558
     7527.011828        0.004560
     7527.467402        0.004562
     7527.922990        0.004564
     7528.378593        0.004564
     7528.834210        0.004566
     7529.289841        0.004568
     7529.745486        0.004572
     7530.201146        0.004576
     7530.656820        0.004580
     7531.112508        0.004584
     7531.568211        0.004589
     7532.023927        0.004595
     7532.479659        0.004602
     7532.935404        0.004611
     7533.391164        0.004620
     7533.846938        0.004630
     7534.302726        0.004638
     7534.758528        0.004644
     7535.214345        0.004649
     7535.670176        0.004655
     7536.126021        0.004660
     7536.581881        0.004665
     7537.037755        0.004668
     7537.493643        0.004670
     7537.949546        0.004669
     7538.405463        0.004669
     7538.861394        0.004669
     7539.317339        0.004670
     7539.773299        0.004670
     7540.229273        0.004670
     7540.685261        0.004670
     7541.141263        0.004671
     7541.597280        0.004672
     7542.053311        0.004671
     7542.509356        0.004669
     7542.965416        0.004666
     7543.421490        0.004662
     7543.877578        0.004657
     7544.333681        0.004653
     7544.789797        0.004649
     7545.245928        0.004645
     7545.702074        0.004642
     7546.158233        0.004641
     7546.614407        0.004640
     7547.070596        0.004642
     7547.526798        0.004646
     7547.983015        0.004653
     7548.439246        0.004662
     7548.895491        0.004673
     7549.351751        0.004687
     7549.808025        0.004701
     7550.264313        0.004718
     7550.720615        0.004737
     7551.176932        0.004759
     7551.633263        0.004783
     7552.089608        0.004808
     7552.545968        0.004836
     7553.002342        0.004867
     7553.458730        0.004903
     7553.915132        0.004944
     7554.371549        0.004989
     7554.827980        0.005041
     7555.284426        0.005100
     7555.740885        0.005172
     7556.197359        0.005257
     7556.653847        0.005359
     7557.110350        0.005484
     7557.566866        0.005637
     7558.023397        0.005824
     7558.479943        0.006050
     7558.936502        0.006320
     7559.393076        0.006642
     7559.849664        0.007020
     7560.306267        0.007457
     7560.762883        0.007948
     7561.219514        0.008486
     7561.676160        0.009057
     7562.132819        0.009640
     7562.589493        0.010213
     7563.046181        0.010748
     7563.502884        0.011214
     7563.959600        0.011582
     7564.416331        0.011828
     7564.873077        0.011931
     7565.329836        0.011881
     7565.786610        0.011678
     7566.243398        0.011340
     7566.700201        0.010894
     7567.157017        0.010374
     7567.613848        0.009816
     7568.070694        0.009253
     7568.527553        0.008714
     7568.984427        0.008219
     7569.441315        0.007786
     7569.898218        0.007421
     7570.355134        0.007126
     7570.812065        0.006892
     7571.269011        0.006708
     7571.725970        0.006564
     7572.182944        0.006452
     7572.639932        0.006364
     7573.096934        0.006293
     7573.553951        0.006233
     7574.010982        0.006182
     7574.468027        0.006132
     7574.925087        0.006082
     7575.382161        0.006030
     7575.839249        0.005975
     7576.296351        0.005917
     7576.753468        0.005855
     7577.210599        0.005792
     7577.667744        0.005728
     7578.124904        0.005664
     7578.582077        0.005603
     7579.039266        0.005546
     7579.496468        0.005494
     7579.953685        0.005449
     7580.410916        0.005411
     7580.868161        0.005379
     7581.325420        0.005354
     7581.782694        0.005335
     7582.239982        0.005321
     7582.697285        0.005313
     7583.154601        0.005310
     7583.611932        0.005311
     7584.069277        0.005313
     7584.526637        0.005315
     7584.984011        0.005318
     7585.441399        0.005320
     7585.898801        0.005322
     7586.356218        0.005322
     7586.813649        0.005321
     7587.271094        0.005318
     7587.728553        0.005314
     7588.186027        0.005309
     7588.643515        0.005302
     7589.101018        0.005293
     7589.558534        0.005283
     7590.016065        0.005273
     7590.473610        0.005264
     7590.931170        0.005253
     7591.388744        0.005241
     7591.846332        0.005227
     7592.303934        0.005210
     7592.761551        0.005192
     7593.219182        0.005171
     7593.676827        0.005149
     7594.134486        0.005126
     7594.592160        0.005104
     7595.049848        0.005084
     7595.507551        0.005065
     7595.965267        0.005047
     7596.422998        0.005031
     7596.880743        0.005018
     7597.338503        0.005005
     7597.796276        0.004992
     7598.254065        0.004979
     7598.711867        0.004967
     7599.169683        0.004956
     7599.627514        0.004946
     7600.085360        0.004935
     7600.543219        0.004925
     7601.001093        0.004916
     7601.458981        0.004910
     7601.916883        0.004905
     7602.374800        0.004903
     7602.832731        0.004901
     7603.290676        0.004901
     7603.748635        0.004902
     7604.206609        0.004905
     7604.664597        0.004910
     7605.122599        0.004917
     7605.580616        0.004925
     7606.038647        0.004936
     7606.496692        0.004950
     7606.954751        0.004966
     7607.412825        0.004984
     7607.870913        0.005005
     7608.329015        0.005029
     7608.787132        0.005059
     7609.245263        0.005095
     7609.703408        0.005138
     7610.161568        0.005187
     7610.619741        0.005243
     7611.077929        0.005306
     7611.536132        0.005376
     7611.994348        0.005453
     7612.452579        0.005536
     7612.910824        0.005622
     7613.369084        0.005712
     7613.827357        0.005805
     7614.285645        0.005896
     7614.743948        0.005980
     7615.202264        0.006054
     7615.660595        0.006116
     7616.118940        0.006162
     7616.577300        0.006189
     7617.035673        0.006195
     7617.494061        0.006178
     7617.952464        0.006142
     7618.410880        0.006087
     7618.869311        0.006014
     7619.327756        0.005929
     7619.786215        0.005832
     7620.244689        0.005731
     7620.703177        0.005628
     7621.161679        0.005530
     7621.620196        0.005437
     7622.078727        0.005353
     7622.537272        0.005276
     7622.995831        0.005208
     7623.454405        0.005147
     7623.912993        0.005096
     7624.371595        0.005053
     7624.830212        0.005017
     7625.288843        0.004987
     7625.747488        0.004961
     7626.206147        0.004939
     7626.664821        0.004919
     7627.123509        0.004900
     7627.582211        0.004883
     7628.040928        0.004870
     7628.499658        0.004859
     7628.958403        0.004848
     7629.417163        0.004838
     7629.875936        0.004830
     7630.334724        0.004822
     7630.793527        0.004815
     7631.252343        0.004809
     7631.711174        0.004804
     7632.170019        0.004800
     7632.628878        0.004796
     7633.087752        0.004793
     7633.546640        0.004792
     7634.005542        0.004793
     7634.464459        0.004794
     7634.923390        0.004796
     7635.382335        0.004799
     7635.841294        0.004803
     7636.300268        0.004808
     7636.759256        0.004814
     7637.218258        0.004820
     7637.677274        0.004825
     7638.136305        0.004830
     7638.595350        0.004835
     7639.054410        0.004840
     7639.513483        0.004844
     7639.972571        0.004849
     7640.431673        0.004854
     7640.890790        0.004862
     7641.349921        0.004870
     7641.809066        0.004879
     7642.268225        0.004889
     7642.727399        0.004903
     7643.186587        0.004918
     7643.645789        0.004934
     7644.105005        0.004948
     7644.564236        0.004962
     7645.023481        0.004976
     7645.482740        0.004987
     7645.942014        0.004994
     7646.401302        0.004996
     7646.860604        0.004994
     7647.319921        0.004990
     7647.779251        0.004983
     7648.238597        0.004977
     7648.697956        0.004969
     7649.157329        0.004962
     7649.616717        0.004955
     7650.076120        0.004952
     7650.535536        0.004953
     7650.994967        0.004955
     7651.454412        0.004961
     7651.913871        0.004970
     7652.373345        0.004981
     7652.832833        0.004991
     7653.292335        0.005001
     7653.751851        0.005008
     7654.211382        0.005014
     7654.670927        0.005017
     7655.130486        0.005016
     7655.590060        0.005012
     7656.049648        0.005004
     7656.509250        0.004993
     7656.968866        0.004980
     7657.428497        0.004967
     7657.888142        0.004955
     7658.347801        0.004947
     7658.807475        0.004941
     7659.267163        0.004939
     7659.726865        0.004942
     7660.186582        0.004950
     7660.646312        0.004966
     7661.106057        0.004987
     7661.565817        0.005018
     7662.025590        0.005060
     7662.485378        0.005114
     7662.945180        0.005178
     7663.404997        0.005254
     7663.864827        0.005341
     7664.324672        0.005437
     7664.784532        0.005543
     7665.244405        0.005655
     7665.704293        0.005767
     7666.164195        0.005874
     7666.624112        0.005971
     7667.084042        0.006052
     7667.543987        0.006111
     7668.003947        0.006146
     7668.463920        0.006154
     7668.923908        0.006134
     7669.383910        0.006088
     7669.843927        0.006022
     7670.303957        0.005940
     7670.764002        0.005849
     7671.224061        0.005757
     7671.684135        0.005670
     7672.144223        0.005594
     7672.604325        0.005530
     7673.064441        0.005480
     7673.524572        0.005446
     7673.984717        0.005425
     7674.444876        0.005415
     7674.905050        0.005412
     7675.365238        0.005413
     7675.825440        0.005414
     7676.285656        0.005414
     7676.745887        0.005409
     7677.206132        0.005397
     7677.666391        0.005377
     7678.126665        0.005349
     7678.586952        0.005315
     7679.047255        0.005274
     7679.507571        0.005228
     7679.967902        0.005180
     7680.428247        0.005133
     7680.888606        0.005086
     7681.348979        0.005043
     7681.809367        0.005003
     7682.269769        0.004970
     7682.730186        0.004942
     7683.190616        0.004918
     7683.651061        0.004898
     7684.111520        0.004879
     7684.571994        0.004862
     7685.032482        0.004849
     7685.492984        0.004839
     7685.953500        0.004830
     7686.414031        0.004823
     7686.874576        0.004816
     7687.335135        0.004810
     7687.795709        0.004804
     7688.256296        0.004799
     7688.716898        0.004793
     7689.177515        0.004788
     7689.638145        0.004783
     7690.098790        0.004779
     7690.559450        0.004776
     7691.020123        0.004772
     7691.480811        0.004768
     7691.941513        0.004764
     7692.402229        0.004758
     7692.862960        0.004753
     7693.323705        0.004748
     7693.784464        0.004742
     7694.245237        0.004737
     7694.706025        0.004732
     7695.166827        0.004727
     7695.627644        0.004721
     7696.088474        0.004715
     7696.549319        0.004709
     7697.010178        0.004704
     7697.471052        0.004697
     7697.931940        0.004690
     7698.392842        0.004682
     7698.853758        0.004674
     7699.314689        0.004667
     7699.775634        0.004661
     7700.236593        0.004655
     7700.697566        0.004649
     7701.158554        0.004643
     7701.619556        0.004638
     7702.080572        0.004634
     7702.541603        0.004631
     7703.002648        0.004629
     7703.463707        0.004627
     7703.924780        0.004626
     7704.385868        0.004626
     7704.846970        0.004627
     7705.308087        0.004628
     7705.769217        0.004632
     7706.230362        0.004636
     7706.691521        0.004640
     7707.152695        0.004643
     7707.613882        0.004646
     7708.075084        0.004647
     7708.536301        0.004648
     7708.997531        0.004648
     7709.458776        0.004646
     7709.920035        0.004644
     7710.381309        0.004640
     7710.842597        0.004636
     7711.303899        0.004632
     7711.765215        0.004629
     7712.226545        0.004626
     7712.687890        0.004623
     7713.149249        0.004621
     7713.610623        0.004620
     7714.072011        0.004620
     7714.533413        0.004621
     7714.994829        0.004623
     7715.456259        0.004625
     7715.917704        0.004627
     7716.379163        0.004630
     7716.840637        0.004632
     7717.302125        0.004633
     7717.763627        0.004634
     7718.225143        0.004633
     7718.686673        0.004632
     7719.148218        0.004631
     7719.609777        0.004631
     7720.071351        0.004631
     7720.532939        0.004629
     7720.994541        0.004626
     7721.456157        0.004625
     7721.917787        0.004623
     7722.379432        0.004623
     7722.841091        0.004621
     7723.302765        0.004621
     7723.764452        0.004620
     7724.226154        0.004618
     7724.687871        0.004616
     7725.149601        0.004615
     7725.611346        0.004612
     7726.073105        0.004608
     7726.534879        0.004603
     7726.996666        0.004598
     7727.458468        0.004593
     7727.920284        0.004587
     7728.382115        0.004583
     7728.843960        0.004579
     7729.305819        0.004574
     7729.767692        0.004570
     7730.229580        0.004567
     7730.691482        0.004564
     7731.153398        0.004564
     7731.615329        0.004565
     7732.077273        0.004567
     7732.539233        0.004570
     7733.001206        0.004576
     7733.463194        0.004584
     7733.925196        0.004594
     7734.387212        0.004603
     7734.849242        0.004610
     7735.311287        0.004618
     7735.773346        0.004625
     7736.235420        0.004632
     7736.697507        0.004638
     7737.159609        0.004641
     7737.621725        0.004641
     7738.083856        0.004640
     7738.546001        0.004637
     7739.008160        0.004634
     7739.470333        0.004627
     7739.932521        0.004620
     7740.394723        0.004610
     7740.856939        0.004601
     7741.319169        0.004592
     7741.781414        0.004584
     7742.243673        0.004576
     7742.705947        0.004568
     7743.168234        0.004561
     7743.630536        0.004555
     7744.092852        0.004551
     7744.555183        0.004547
     7745.017528        0.004542
     7745.479887        0.004539
     7745.942260        0.004538
     7746.404648        0.004537
     7746.867050        0.004536
     7747.329466        0.004535
     7747.791896        0.004534
     7748.254341        0.004532
     7748.716800        0.004530
     7749.179273        0.004529
     7749.641761        0.004527
     7750.104263        0.004525
     7750.566779        0.004522
     7751.029310        0.004520
     7751.491854        0.004518
     7751.954413        0.004516
     7752.416987        0.004513
     7752.879574        0.004511
     7753.342176        0.004509
     7753.804792        0.004508
     7754.267423        0.004508
[truncated: 1,096,096 more chars]
